# Supplementary material for: 4,4′-Dimeth­oxy-2,2′-[methyl­aza­ne­diyl­bis(methyl­ene)]diphenol
Source: Acta Crystallogr Sect E Struct Rep Online. 2012 Jun 20;68(Pt 7):o2139. doi: 10.1107/S1600536812026694 (PMC3393949; doi:10.1107/S1600536812026694)
Supplement: Supplementary file 1 [file e-68-o2139-sup1.cif]

##############################################################################
#                                                                            #
# This CIF contains the data in a paper accepted for publication in          #
# Acta Crystallographica Section E. It conforms to the requirements of       #
# Notes for Authors for Acta Crystallographica Section E, and has been       #
# peer reviewed under the auspices of the IUCr Commission on Journals.       #
#                                                                            #
# Full details of the Crystallographic Information File format               #
# are given in the paper "The Crystallographic Information File (CIF):       #
# a New Standard Archive File for Crystallography" by S. R. Hall, F. H.      #
# Allen and I. D. Brown [Acta Cryst. (1991), A47, 655-685].                  #
#                                                                            #
# The current version of the core CIF dictionary is obtainable from          #
# ftp://ftp.iucr.org/pub/cif_core.dic.                                       #
#                                                                            #
# Software is freely available for graphical display of the structure(s)     #
# in this CIF. For information consult the CIF software page                 #
# http://www.iucr.org/resources/cif/software.                                #
#                                                                            #
# This file may be used for bona fide research purposes within the           #
# scientific community so long as proper attribution is given to the journal # 
# article from which it was obtained.                                        #
#                                                                            #
##############################################################################
data_I
_audit_creation_method     SHELXL-97
_chemical_name_systematic
;
4,4'-Dimethoxy-2,2'-[methylazanediylbis(methylene)]diphenol
;
_chemical_name_common
;
<i>N</i>,<i>N</i>-bis(5-methoxy-2-hydroxybenzyl)methylamine
;
_chemical_formula_moiety     'C17 H21 N O4'
_chemical_formula_sum     'C17 H21 N O4'
_chemical_formula_iupac     'C17 H21 N O4'
_chemical_formula_weight     303.35
_chemical_melting_point     ?
_symmetry_cell_setting     monoclinic
_symmetry_space_group_name_H-M     'P 21/c'
loop_
    _symmetry_equiv_pos_as_xyz
    'x, y, z'
    '-x, y+1/2, -z+1/2'
    '-x, -y, -z'
    'x, -y-1/2, z-1/2'
_cell_length_a     13.3384(9)
_cell_length_b     8.5634(5)
_cell_length_c     14.1021(8)
_cell_angle_alpha     90.00
_cell_angle_beta     99.340(2)
_cell_angle_gamma     90.00
_cell_volume     1589.42(17)
_cell_formula_units_Z     4
_cell_measurement_reflns_used     3446
_cell_measurement_theta_min     2.79
_cell_measurement_theta_max     27.32
_cell_measurement_temperature     296(2)
_exptl_crystal_description     block
_exptl_crystal_colour     colourless
_exptl_crystal_size_max     0.540
_exptl_crystal_size_mid     0.540
_exptl_crystal_size_min     0.280
_exptl_crystal_density_diffrn     1.268
_exptl_crystal_density_meas     ?
_exptl_crystal_density_method     'not measured'
_exptl_crystal_F_000     648
_exptl_absorpt_coefficient_mu     0.090
_exptl_absorpt_correction_type     none
_exptl_absorpt_process_details     ?
_exptl_absorpt_correction_T_min     ?
_exptl_absorpt_correction_T_max     ?
_exptl_special_details     ?
_diffrn_ambient_temperature     296(2)
_diffrn_radiation_type     MoK\a
_diffrn_radiation_wavelength     0.71073
_diffrn_radiation_source     'fine-focus sealed tube'
_diffrn_radiation_monochromator     graphite
_diffrn_measurement_device_type     'Siemens P4'
_diffrn_measurement_method     '\w scans'
_diffrn_detector_area_resol_mean     ?
_diffrn_reflns_number     8022
_diffrn_reflns_av_R_equivalents     0.0198
_diffrn_reflns_av_sigmaI/netI     0.0248
_diffrn_reflns_theta_min     1.55
_diffrn_reflns_theta_max     27.49
_diffrn_reflns_theta_full     27.49
_diffrn_measured_fraction_theta_max     0.998
_diffrn_measured_fraction_theta_full     0.998
_diffrn_reflns_limit_h_min     -17
_diffrn_reflns_limit_h_max     16
_diffrn_reflns_limit_k_min     -11
_diffrn_reflns_limit_k_max     8
_diffrn_reflns_limit_l_min     -18
_diffrn_reflns_limit_l_max     12
_diffrn_standards_number     0
_diffrn_standards_interval_count     3
_diffrn_standards_interval_time     120
_diffrn_standards_decay_%     0
_refine_special_details
;
Refinement of <i>F</i>^2^ against ALL reflections. The weighted <i>R</i>-factor
<i>wR</i> and goodness of fit <i>S</i> are based on <i>F</i>^2^, conventional
<i>R</i>-factors <i>R</i> are based on <i>F</i>, with <i>F</i> set to zero for
negative <i>F</i>^2^. The threshold expression of <i>F</i>^2^ >
\s(<i>F</i>^2^) is used only for calculating <i>R</i>-factors(gt) <i>etc</i>.
and is not relevant to the choice of reflections for refinement.
<i>R</i>-factors based on <i>F</i>^2^ are statistically about twice as large
as those based on <i>F</i>, and <i>R</i>- factors based on ALL data will be
even larger.
;
_reflns_number_total     3649
_reflns_number_gt     2711
_reflns_threshold_expression     I>2sigma(I)
_refine_ls_structure_factor_coef     Fsqd
_refine_ls_matrix_type     full
_refine_ls_R_factor_all     0.0637
_refine_ls_R_factor_gt     0.0457
_refine_ls_wR_factor_gt     0.1376
_refine_ls_wR_factor_ref     0.1604
_refine_ls_goodness_of_fit_ref     1.033
_refine_ls_restrained_S_all     1.033
_refine_ls_number_reflns     3649
_refine_ls_number_parameters     207
_refine_ls_number_restraints     0
_refine_ls_hydrogen_treatment     mixed
_refine_ls_weighting_scheme     calc
_refine_ls_weighting_details
         'calc w=1/[\s^2^(Fo^2^)+(0.0949P)^2^+0.2159P] where P=(Fo^2^+2Fc^2^)/3'
_atom_sites_solution_hydrogens     geom
_atom_sites_solution_primary     direct
_atom_sites_solution_secondary     difmap
_refine_ls_shift/su_max     0.000
_refine_ls_shift/su_mean     0.000
_refine_diff_density_max     0.296
_refine_diff_density_min     -0.212
_refine_ls_extinction_method     none
_refine_ls_extinction_coef     ?
loop_
    _atom_type_symbol
    _atom_type_description
    _atom_type_scat_dispersion_real
    _atom_type_scat_dispersion_imag
    _atom_type_scat_source
    'C' 'C' 0.0033 0.0016
                         'International Tables Vol C Tables 4.2.6.8 and 6.1.1.4'
    'H' 'H' 0.0000 0.0000
                         'International Tables Vol C Tables 4.2.6.8 and 6.1.1.4'
    'N' 'N' 0.0061 0.0033
                         'International Tables Vol C Tables 4.2.6.8 and 6.1.1.4'
    'O' 'O' 0.0106 0.0060
                         'International Tables Vol C Tables 4.2.6.8 and 6.1.1.4'
_computing_data_collection     'XSCANS (Siemens, 1992)'
_computing_cell_refinement     'XSCANS (Siemens, 1992)'
_computing_data_reduction     'XSCANS (Siemens, 1992)'
_computing_structure_solution     'SHELXS97 (Sheldrick, 2008)'
_computing_structure_refinement     'SHELXL97 (Sheldrick, 2008)'
_computing_molecular_graphics     'SHELXTL (Sheldrick, 2008)'
_computing_publication_material     'SHELXL97 (Sheldrick, 2008)'
loop_
    _atom_site_type_symbol
    _atom_site_label
    _atom_site_fract_x
    _atom_site_fract_y
    _atom_site_fract_z
    _atom_site_U_iso_or_equiv
    _atom_site_adp_type
    _atom_site_calc_flag
    _atom_site_refinement_flags
    _atom_site_occupancy
    _atom_site_symmetry_multiplicity
    _atom_site_disorder_assembly
    _atom_site_disorder_group
    O O1 0.45389(9) 0.03013(15) 0.59042(8) 0.0530(3) Uani d . 1 1 . .
    O O2 0.34001(8) 0.00867(16) 0.40230(8) 0.0589(4) Uani d . 1 1 . .
    C C6 0.33681(11) 0.08049(17) 0.69636(10) 0.0404(3) Uani d . 1 1 . .
    N N 0.22980(9) 0.08969(14) 0.53635(8) 0.0377(3) Uani d . 1 1 . .
    C C1 0.42488(11) 0.00508(18) 0.67825(10) 0.0418(3) Uani d . 1 1 . .
    C C7 0.27517(11) 0.18108(17) 0.62086(10) 0.0429(3) Uani d . 1 1 . .
    H H7A 0.2216 0.2321 0.6483 0.051 Uiso calc R 1 1 . .
    H H7B 0.3185 0.2616 0.6009 0.051 Uiso calc R 1 1 . .
    C C8 0.18208(11) 0.19071(18) 0.45720(10) 0.0435(3) Uani d . 1 1 . .
    H H8A 0.2238 0.2826 0.4537 0.052 Uiso calc R 1 1 . .
    H H8B 0.1161 0.2248 0.4696 0.052 Uiso calc R 1 1 . .
    C C9 0.16962(11) 0.10444(17) 0.36246(10) 0.0404(3) Uani d . 1 1 . .
    C C5 0.30850(12) 0.0610(2) 0.78563(10) 0.0469(4) Uani d . 1 1 . .
    H H5A 0.2507 0.1115 0.7990 0.056 Uiso calc R 1 1 . .
    C C4 0.36425(13) -0.0320(2) 0.85596(11) 0.0494(4) Uani d . 1 1 . .
    O O3 0.33023(11) -0.03631(18) 0.94292(9) 0.0712(4) Uani d . 1 1 . .
    C C10 0.08049(12) 0.1124(2) 0.29590(11) 0.0492(4) Uani d . 1 1 . .
    H H10A 0.0255 0.1694 0.3102 0.059 Uiso calc R 1 1 . .
    C C2 0.47847(12) -0.0911(2) 0.74694(12) 0.0504(4) Uani d . 1 1 . .
    H H2A 0.5354 -0.1438 0.7333 0.061 Uiso calc R 1 1 . .
    C C14 0.25065(12) 0.01707(19) 0.33939(10) 0.0443(4) Uani d . 1 1 . .
    C C3 0.44897(12) -0.1103(2) 0.83577(12) 0.0515(4) Uani d . 1 1 . .
    H H3A 0.4858 -0.1754 0.8815 0.062 Uiso calc R 1 1 . .
    C C13 0.24199(14) -0.0611(2) 0.25243(12) 0.0543(4) Uani d . 1 1 . .
    H H13A 0.2959 -0.1207 0.2382 0.065 Uiso calc R 1 1 . .
    C C12 0.15387(15) -0.0506(2) 0.18727(12) 0.0579(4) Uani d . 1 1 . .
    H H12A 0.1487 -0.1020 0.1286 0.069 Uiso calc R 1 1 . .
    O O4 -0.01176(13) 0.0372(2) 0.13858(11) 0.0920(5) Uani d . 1 1 . .
    C C11 0.07316(13) 0.0356(2) 0.20820(12) 0.0557(4) Uani d . 1 1 . .
    C C17 0.15734(14) -0.0249(2) 0.56118(13) 0.0583(5) Uani d . 1 1 . .
    H H17A 0.1291 -0.0826 0.5048 0.088 Uiso calc R 1 1 . .
    H H17B 0.1038 0.0279 0.5863 0.088 Uiso calc R 1 1 . .
    H H17C 0.1914 -0.0953 0.6088 0.088 Uiso calc R 1 1 . .
    C C15 0.37548(17) -0.1441(3) 1.01268(12) 0.0693(5) Uani d . 1 1 . .
    H H15A 0.3448 -0.1346 1.0694 0.104 Uiso calc R 1 1 . .
    H H15B 0.4469 -0.1228 1.0284 0.104 Uiso calc R 1 1 . .
    H H15C 0.3656 -0.2482 0.9877 0.104 Uiso calc R 1 1 . .
    C C16 -0.08619(18) 0.1436(3) 0.14472(19) 0.0986(8) Uani d . 1 1 . .
    H H16A -0.1401 0.1305 0.0913 0.148 Uiso calc R 1 1 . .
    H H16B -0.0588 0.2471 0.1435 0.148 Uiso calc R 1 1 . .
    H H16C -0.1122 0.1283 0.2036 0.148 Uiso calc R 1 1 . .
    H H' 0.5192(19) 0.008(3) 0.5987(15) 0.073(6) Uiso d . 1 1 . .
    H H'' 0.323(2) 0.032(3) 0.4657(19) 0.100(8) Uiso d . 1 1 . .
loop_
    _atom_site_aniso_label
    _atom_site_aniso_U_11
    _atom_site_aniso_U_22
    _atom_site_aniso_U_33
    _atom_site_aniso_U_12
    _atom_site_aniso_U_13
    _atom_site_aniso_U_23
    O1 0.0356(6) 0.0755(8) 0.0493(6) 0.0063(5) 0.0109(5) 0.0030(5)
    O2 0.0376(6) 0.0946(10) 0.0453(6) 0.0165(6) 0.0090(5) 0.0014(6)
    C6 0.0375(7) 0.0397(7) 0.0427(7) 0.0025(6) 0.0029(6) -0.0076(6)
    N 0.0360(6) 0.0384(6) 0.0387(6) 0.0005(5) 0.0058(5) 0.0017(5)
    C1 0.0344(7) 0.0474(8) 0.0435(7) -0.0011(6) 0.0055(6) -0.0052(6)
    C7 0.0419(8) 0.0393(8) 0.0467(7) 0.0051(6) 0.0050(6) -0.0050(6)
    C8 0.0412(7) 0.0439(8) 0.0450(7) 0.0074(6) 0.0059(6) 0.0043(6)
    C9 0.0383(7) 0.0410(8) 0.0420(7) 0.0002(6) 0.0069(6) 0.0076(6)
    C5 0.0448(8) 0.0510(9) 0.0449(8) 0.0096(7) 0.0074(6) -0.0088(6)
    C4 0.0500(9) 0.0577(10) 0.0404(7) 0.0045(7) 0.0070(6) -0.0038(7)
    O3 0.0790(9) 0.0930(10) 0.0435(6) 0.0266(8) 0.0159(6) 0.0074(6)
    C10 0.0409(8) 0.0513(9) 0.0538(8) 0.0043(7) 0.0033(6) 0.0027(7)
    C2 0.0381(8) 0.0556(9) 0.0578(9) 0.0102(7) 0.0083(7) 0.0000(7)
    C14 0.0393(8) 0.0524(9) 0.0422(7) 0.0031(6) 0.0095(6) 0.0089(6)
    C3 0.0467(9) 0.0544(9) 0.0511(8) 0.0087(7) 0.0009(7) 0.0045(7)
    C13 0.0572(10) 0.0590(10) 0.0490(8) 0.0108(8) 0.0147(7) 0.0017(7)
    C12 0.0697(12) 0.0567(10) 0.0461(8) 0.0025(8) 0.0061(8) -0.0055(7)
    O4 0.0724(10) 0.1111(13) 0.0798(10) 0.0147(9) -0.0259(8) -0.0273(9)
    C11 0.0526(10) 0.0588(10) 0.0517(9) -0.0012(8) -0.0033(7) -0.0002(7)
    C17 0.0596(10) 0.0636(11) 0.0506(9) -0.0218(8) 0.0057(7) 0.0065(8)
    C15 0.0836(14) 0.0755(13) 0.0480(9) -0.0017(11) 0.0080(9) 0.0067(9)
    C16 0.0667(14) 0.1017(19) 0.1129(19) 0.0057(13) -0.0293(13) 0.0068(16)
_geom_special_details
;
All e.s.d.'s (except the e.s.d. in the dihedral angle between two l.s. planes)
are estimated using the full covariance matrix. The cell e.s.d.'s are taken
into account individually in the estimation of e.s.d.'s in distances, angles
and torsion angles; correlations between e.s.d.'s in cell parameters are only
used when they are defined by crystal symmetry. An approximate (isotropic)
treatment of cell e.s.d.'s is used for estimating e.s.d.'s involving l.s.
planes.
;
loop_
    _geom_bond_atom_site_label_1
    _geom_bond_atom_site_label_2
    _geom_bond_site_symmetry_2
    _geom_bond_distance
    _geom_bond_publ_flag
    O1 C1 . 1.3731(18) ?
    O1 H' . 0.88(2) ?
    O2 C14 . 1.3673(19) ?
    O2 H'' . 0.98(3) ?
    C6 C5 . 1.382(2) ?
    C6 C1 . 1.400(2) ?
    C6 C7 . 1.5058(19) ?
    N C17 . 1.459(2) ?
    N C8 . 1.4726(17) ?
    N C7 . 1.4714(17) ?
    C1 C2 . 1.379(2) ?
    C7 H7A . 0.9700 ?
    C7 H7B . 0.9700 ?
    C8 C9 . 1.512(2) ?
    C8 H8A . 0.9700 ?
    C8 H8B . 0.9700 ?
    C9 C10 . 1.392(2) ?
    C9 C14 . 1.396(2) ?
    C5 C4 . 1.390(2) ?
    C5 H5A . 0.9300 ?
    C4 O3 . 1.3754(19) ?
    C4 C3 . 1.383(2) ?
    O3 C15 . 1.411(2) ?
    C10 C11 . 1.390(2) ?
    C10 H10A . 0.9300 ?
    C2 C3 . 1.383(2) ?
    C2 H2A . 0.9300 ?
    C14 C13 . 1.385(2) ?
    C3 H3A . 0.9300 ?
    C13 C12 . 1.372(3) ?
    C13 H13A . 0.9300 ?
    C12 C11 . 1.376(3) ?
    C12 H12A . 0.9300 ?
    O4 C16 . 1.361(3) ?
    O4 C11 . 1.373(2) ?
    C17 H17A . 0.9600 ?
    C17 H17B . 0.9600 ?
    C17 H17C . 0.9600 ?
    C15 H15A . 0.9600 ?
    C15 H15B . 0.9600 ?
    C15 H15C . 0.9600 ?
    C16 H16A . 0.9600 ?
    C16 H16B . 0.9600 ?
    C16 H16C . 0.9600 ?
loop_
    _geom_angle_atom_site_label_1
    _geom_angle_atom_site_label_2
    _geom_angle_atom_site_label_3
    _geom_angle_site_symmetry_1
    _geom_angle_site_symmetry_3
    _geom_angle
    _geom_angle_publ_flag
    C1 O1 H' . . 105.3(14) ?
    C14 O2 H'' . . 105.9(16) ?
    C5 C6 C1 . . 118.17(13) ?
    C5 C6 C7 . . 120.97(13) ?
    C1 C6 C7 . . 120.86(13) ?
    C17 N C8 . . 110.81(12) ?
    C17 N C7 . . 111.38(12) ?
    C8 N C7 . . 111.83(11) ?
    O1 C1 C2 . . 122.48(14) ?
    O1 C1 C6 . . 117.40(13) ?
    C2 C1 C6 . . 120.12(14) ?
    N C7 C6 . . 111.97(11) ?
    N C7 H7A . . 109.2 ?
    C6 C7 H7A . . 109.2 ?
    N C7 H7B . . 109.2 ?
    C6 C7 H7B . . 109.2 ?
    H7A C7 H7B . . 107.9 ?
    N C8 C9 . . 110.78(12) ?
    N C8 H8A . . 109.5 ?
    C9 C8 H8A . . 109.5 ?
    N C8 H8B . . 109.5 ?
    C9 C8 H8B . . 109.5 ?
    H8A C8 H8B . . 108.1 ?
    C10 C9 C14 . . 118.55(14) ?
    C10 C9 C8 . . 122.11(13) ?
    C14 C9 C8 . . 119.32(13) ?
    C6 C5 C4 . . 121.71(14) ?
    C6 C5 H5A . . 119.1 ?
    C4 C5 H5A . . 119.1 ?
    O3 C4 C3 . . 124.69(15) ?
    O3 C4 C5 . . 115.86(14) ?
    C3 C4 C5 . . 119.44(14) ?
    C4 O3 C15 . . 118.27(14) ?
    C11 C10 C9 . . 120.40(15) ?
    C11 C10 H10A . . 119.8 ?
    C9 C10 H10A . . 119.8 ?
    C1 C2 C3 . . 121.09(14) ?
    C1 C2 H2A . . 119.5 ?
    C3 C2 H2A . . 119.5 ?
    O2 C14 C13 . . 119.18(14) ?
    O2 C14 C9 . . 120.23(14) ?
    C13 C14 C9 . . 120.59(15) ?
    C2 C3 C4 . . 119.39(14) ?
    C2 C3 H3A . . 120.3 ?
    C4 C3 H3A . . 120.3 ?
    C12 C13 C14 . . 120.02(16) ?
    C12 C13 H13A . . 120.0 ?
    C14 C13 H13A . . 120.0 ?
    C13 C12 C11 . . 120.42(16) ?
    C13 C12 H12A . . 119.8 ?
    C11 C12 H12A . . 119.8 ?
    C16 O4 C11 . . 119.14(17) ?
    C12 C11 O4 . . 115.80(16) ?
    C12 C11 C10 . . 120.00(16) ?
    O4 C11 C10 . . 124.19(17) ?
    N C17 H17A . . 109.5 ?
    N C17 H17B . . 109.5 ?
    H17A C17 H17B . . 109.5 ?
    N C17 H17C . . 109.5 ?
    H17A C17 H17C . . 109.5 ?
    H17B C17 H17C . . 109.5 ?
    O3 C15 H15A . . 109.5 ?
    O3 C15 H15B . . 109.5 ?
    H15A C15 H15B . . 109.5 ?
    O3 C15 H15C . . 109.5 ?
    H15A C15 H15C . . 109.5 ?
    H15B C15 H15C . . 109.5 ?
    O4 C16 H16A . . 109.5 ?
    O4 C16 H16B . . 109.5 ?
    H16A C16 H16B . . 109.5 ?
    O4 C16 H16C . . 109.5 ?
    H16A C16 H16C . . 109.5 ?
    H16B C16 H16C . . 109.5 ?
loop_
    _geom_torsion_atom_site_label_1
    _geom_torsion_atom_site_label_2
    _geom_torsion_atom_site_label_3
    _geom_torsion_atom_site_label_4
    _geom_torsion_site_symmetry_1
    _geom_torsion_site_symmetry_2
    _geom_torsion_site_symmetry_3
    _geom_torsion_site_symmetry_4
    _geom_torsion
    _geom_torsion_publ_flag
    C5 C6 C1 O1 . . . . -177.73(14) ?
    C7 C6 C1 O1 . . . . 1.8(2) ?
    C5 C6 C1 C2 . . . . 2.8(2) ?
    C7 C6 C1 C2 . . . . -177.69(14) ?
    C17 N C7 C6 . . . . 63.61(16) ?
    C8 N C7 C6 . . . . -171.79(11) ?
    C5 C6 C7 N . . . . -115.64(15) ?
    C1 C6 C7 N . . . . 64.88(18) ?
    C17 N C8 C9 . . . . -75.11(16) ?
    C7 N C8 C9 . . . . 159.97(12) ?
    N C8 C9 C10 . . . . 135.83(14) ?
    N C8 C9 C14 . . . . -45.86(18) ?
    C1 C6 C5 C4 . . . . -0.8(2) ?
    C7 C6 C5 C4 . . . . 179.69(15) ?
    C6 C5 C4 O3 . . . . 177.44(15) ?
    C6 C5 C4 C3 . . . . -1.6(2) ?
    C3 C4 O3 C15 . . . . -9.2(3) ?
    C5 C4 O3 C15 . . . . 171.85(17) ?
    C14 C9 C10 C11 . . . . -0.5(2) ?
    C8 C9 C10 C11 . . . . 177.84(15) ?
    O1 C1 C2 C3 . . . . 178.10(15) ?
    C6 C1 C2 C3 . . . . -2.5(3) ?
    C10 C9 C14 O2 . . . . 178.92(14) ?
    C8 C9 C14 O2 . . . . 0.6(2) ?
    C10 C9 C14 C13 . . . . -0.6(2) ?
    C8 C9 C14 C13 . . . . -178.94(15) ?
    C1 C2 C3 C4 . . . . 0.1(3) ?
    O3 C4 C3 C2 . . . . -176.96(17) ?
    C5 C4 C3 C2 . . . . 1.9(3) ?
    O2 C14 C13 C12 . . . . -178.23(16) ?
    C9 C14 C13 C12 . . . . 1.3(3) ?
    C14 C13 C12 C11 . . . . -0.9(3) ?
    C13 C12 C11 O4 . . . . -179.35(18) ?
    C13 C12 C11 C10 . . . . -0.2(3) ?
    C16 O4 C11 C12 . . . . -166.6(2) ?
    C16 O4 C11 C10 . . . . 14.2(3) ?
    C9 C10 C11 C12 . . . . 0.8(3) ?
    C9 C10 C11 O4 . . . . 179.97(17) ?
loop_
    _geom_hbond_atom_site_label_D
    _geom_hbond_atom_site_label_H
    _geom_hbond_atom_site_label_A
    _geom_hbond_site_symmetry_A
    _geom_hbond_distance_DH
    _geom_hbond_distance_HA
    _geom_hbond_distance_DA
    _geom_hbond_angle_DHA
    O2 H'' N . 0.98(3) 1.78(3) 2.6679(16) 149(2)
    O1 H' O2 3_656 0.88(3) 1.89(3) 2.7550(16) 169(2)
data_global
_journal_date_recd_electronic     2012-05-11
_journal_date_accepted     2012-06-13
_journal_name_full     'Acta Crystallographica, Section E'
_journal_year     2012
_journal_volume     68
_journal_issue      7
_journal_page_first     o2139
_journal_page_last     o2139
_journal_paper_category     QO
_journal_paper_doi     10.1107/S1600536812026694
_journal_coeditor_code     NC2280
_publ_contact_author_name     'Apirat Laobuthee'
_publ_contact_author_address
;
Department of Material Engineer, Faculty of Engineer,
Kasetsart University, Bangkok 10900,Thailand
;
_publ_contact_author_email     fengapl@ku.ac.th
_publ_contact_author_fax     '00-662-955-1811 '
_publ_contact_author_phone     '00-662-942-8555 ext 2132'
_publ_section_title
;
4,4'-Dimethoxy-2,2'-[methylazanediylbis(methylene)]diphenol
;
loop_
    _publ_author_name
    _publ_author_address
    'Chatchai Veranitisagul'
;
Department of Materials and Metallurgical Engineering, Faculty of Engineering,
Rajamangala University of Technology Thanyaburi, Pathumthani 12110, Thailand
;
    'Attaphon Kaewvilai'
;
Department of Materials Engineering, Faculty of Engineering,
Kasetsart University, Bangkok 10900, Thailand
;
    'Tanwawan Duangthongyou'
;
Department of Chemistry, Faculty of Science,
Kasetsart University, Bangkok 10900,Thailand
;
    'Nattamon Koonsaeng'
;
Department of Chemistry, Faculty of Science,
Kasetsart University, Bangkok 10900,Thailand
;
    'Apirat Laobuthee'
;
Department of Materials Engineering, Faculty of Engineering,
Kasetsart University, Bangkok 10900, Thailand
;
