# Supplementary material for: 4,4′-Dimeth­oxy-2,2′-[methyl­aza­ne­diyl­bis(methyl­ene)]diphenol
Source: Acta Crystallogr Sect E Struct Rep Online. 2012 Jun 20;68(Pt 7):o2139. doi: 10.1107/S1600536812026694 (PMC3393949; doi:10.1107/S1600536812026694)
Supplement: Supplementary file 2 [file e-68-o2139-Isup2.hkl]

# 
# h,k,l, Fc-squared, Fo-squared, sigma(Fo-squared) and status flag 
# 
data_I
_shelx_title ' memd in P2(1)/c' 
_shelx_refln_list_code          4 
_shelx_F_calc_maximum      146.49 
_exptl_crystal_F_000       648.00 
_reflns_d_resolution_high  0.7698 
 
loop_ 
 _symmetry_equiv_pos_as_xyz 
 'x, y, z' 
 '-x, y+1/2, -z+1/2' 
 '-x, -y, -z' 
 'x, -y-1/2, z-1/2' 
 
_cell_length_a    13.3384 
_cell_length_b     8.5634 
_cell_length_c    14.1021 
_cell_angle_alpha  90.000 
_cell_angle_beta   99.340 
_cell_angle_gamma  90.000 
 
_shelx_F_squared_multiplier     1.000 
 
loop_ 
 _refln_index_h 
 _refln_index_k 
 _refln_index_l 
 _refln_F_squared_calc 
 _refln_F_squared_meas 
 _refln_F_squared_sigma 
 _refln_observed_status 
   1   0   0     1445.24       -1.26      1.26 o 
   2   0   0     2563.91     2234.02    119.56 o 
   3   0   0      145.38      210.80      4.25 o 
   4   0   0       69.48       56.36      1.13 o 
   5   0   0      390.16      398.13      8.65 o 
   6   0   0     1052.41     1008.45     24.79 o 
   7   0   0      232.59      249.30      7.13 o 
   8   0   0      272.45      308.33      8.74 o 
   9   0   0      659.83      671.23     17.48 o 
  10   0   0     1042.71     1040.19     26.39 o 
  11   0   0      329.41      313.50      9.45 o 
  12   0   0      606.30      583.67     16.05 o 
  13   0   0      155.13      160.32      6.24 o 
  14   0   0        3.30        3.39      1.78 o 
  15   0   0        1.39        0.18      1.78 o 
  16   0   0        4.31        5.71      2.14 o 
  17   0   0        3.43       -0.89      2.32 o 
   1   1   0     1660.59     1650.33     22.68 o 
   2   1   0      865.93      917.26      9.84 o 
   3   1   0     3400.77     3284.76     33.24 o 
   4   1   0       20.77       20.04      1.16 o 
   5   1   0       59.02       57.47      1.09 o 
   6   1   0       22.81       29.47      1.13 o 
   7   1   0       39.42       30.77      1.39 o 
   8   1   0       22.87       15.52      2.41 o 
   9   1   0      159.88      160.45      3.78 o 
  10   1   0        4.16        3.48      1.01 o 
  11   1   0       31.04       34.15      2.01 o 
  12   1   0       18.23       18.86      2.50 o 
  13   1   0        6.71        7.07      1.26 o 
  14   1   0        3.95        2.32      1.26 o 
  15   1   0        0.02        0.53      1.87 o 
  16   1   0        0.07       -1.19      1.19 o 
  17   1   0        3.86        3.51      1.57 o 
   1   2   0     1554.33     1469.74     27.25 o 
   2   2   0        1.24        0.44      0.17 o 
   3   2   0     1117.42     1155.87     12.47 o 
   4   2   0       41.21       53.62      0.94 o 
   5   2   0       40.00       44.55      1.62 o 
   6   2   0      721.03      709.80      8.87 o 
   7   2   0        0.04        0.38      0.47 o 
   8   2   0       14.63       15.97      0.92 o 
   9   2   0      837.00      869.28     23.54 o 
  10   2   0      851.48      828.28     15.13 o 
  11   2   0       12.26       13.48      1.45 o 
  12   2   0      274.83      264.14      6.78 o 
  13   2   0       68.11       63.22      2.65 o 
  14   2   0        0.72       -0.62      1.13 o 
  15   2   0        0.40       -0.06      1.19 o 
  16   2   0        0.22       -0.42      1.43 o 
   1   3   0       10.86        7.41      1.01 o 
   2   3   0        0.76        0.05      0.31 o 
   3   3   0       39.51       47.51      1.00 o 
   4   3   0      612.73      619.34      6.92 o 
   5   3   0      117.65      125.25      1.96 o 
   6   3   0       92.14       95.96      1.69 o 
   7   3   0       14.22       14.27      0.95 o 
   8   3   0      116.99      136.26      2.67 o 
   9   3   0      189.14      216.44      6.25 o 
  10   3   0       23.72       17.26      1.51 o 
  11   3   0      112.08      112.22      3.40 o 
  12   3   0       12.58       10.44      1.39 o 
  13   3   0        0.17       -1.16      1.16 o 
  14   3   0        8.25       10.16      1.57 o 
  15   3   0        0.03       -1.26      1.26 o 
  16   3   0        0.90        2.50      1.45 o 
   0   4   0      302.41      296.84     46.10 o 
   1   4   0      148.97      148.87      2.50 o 
   2   4   0       16.46       12.80      0.72 o 
   3   4   0      788.02      860.73     10.63 o 
   4   4   0       23.81       19.20      0.94 o 
   5   4   0       55.01       44.45      1.11 o 
   6   4   0      130.88      120.25      2.05 o 
   7   4   0      119.45      111.87      2.00 o 
   8   4   0        0.69        0.46      0.74 o 
   9   4   0       70.80       71.16      4.96 o 
  10   4   0      107.89      109.12      6.06 o 
  11   4   0       15.23       15.63      1.57 o 
  12   4   0       11.66        9.30      1.39 o 
  13   4   0       58.64       69.44      5.08 o 
  14   4   0        6.10        5.69      1.45 o 
  15   4   0        4.10        4.81      2.14 o 
   1   5   0        1.59        2.21      0.41 o 
   2   5   0      251.75      277.13      3.83 o 
   3   5   0      228.15      207.58      3.05 o 
   4   5   0       43.36       49.10      1.44 o 
   5   5   0      242.11      258.19      5.58 o 
   6   5   0       20.15       21.38      1.39 o 
   7   5   0        4.16        4.90      0.61 o 
   8   5   0      223.14      222.26      4.98 o 
   9   5   0       66.37       60.86      2.51 o 
  10   5   0       11.95       10.88      1.39 o 
  11   5   0        0.51       -0.33      1.07 o 
  12   5   0        2.35        4.52      1.32 o 
  13   5   0       20.09       23.00      2.85 o 
  14   5   0        1.06        2.67      1.96 o 
  15   5   0        8.45        8.56      2.50 o 
   0   6   0        2.76        0.89      1.07 o 
   1   6   0       16.66       12.22      0.68 o 
   2   6   0       38.49       35.36      1.15 o 
   3   6   0       85.99       94.86      2.09 o 
   4   6   0       95.40       91.95      2.16 o 
   5   6   0       20.00       20.29      1.32 o 
   6   6   0       52.80       51.32      2.67 o 
   7   6   0       89.54       94.63      4.73 o 
   8   6   0        0.59        0.45      1.01 o 
   9   6   0       36.99       34.55      2.01 o 
  10   6   0        6.92        5.35      1.78 o 
  11   6   0       65.51       74.54      4.10 o 
  12   6   0        0.16        2.32      1.78 o 
  13   6   0       72.80       76.86      4.46 o 
  14   6   0        8.38        5.88      2.32 o 
   1   7   0       29.32       26.56      2.14 o 
   2   7   0       82.95       83.07      2.76 o 
   3   7   0        6.72        5.88      1.43 o 
   4   7   0       13.31       12.30      1.78 o 
   5   7   0      365.36      378.41     10.88 o 
   6   7   0      191.69      195.27      6.60 o 
   7   7   0        5.87        6.95      1.78 o 
   8   7   0        0.24        0.36      1.60 o 
   9   7   0        2.39        0.89      1.60 o 
  10   7   0       26.44       28.00      2.85 o 
  11   7   0       28.55       29.78      3.03 o 
  12   7   0       17.79       14.09      2.50 o 
  13   7   0       12.44       14.80      2.67 o 
   0   8   0        7.54        2.32      1.60 o 
   1   8   0       10.47        7.13      1.78 o 
   2   8   0      155.83      151.22      5.53 o 
   3   8   0        6.17        6.60      1.78 o 
   4   8   0       51.02       49.04      3.21 o 
   5   8   0       10.38       13.02      1.96 o 
   6   8   0       62.09       55.64      3.39 o 
   7   8   0        0.09        1.43      1.60 o 
   8   8   0        0.44        1.60      1.60 o 
   9   8   0       12.75       16.58      2.32 o 
  10   8   0       12.17       13.02      2.32 o 
  11   8   0        1.82        2.67      2.14 o 
   1   9   0      134.77      136.96      5.35 o 
   2   9   0        0.52        1.78      1.60 o 
   3   9   0       18.71       15.34      2.14 o 
   4   9   0        1.41        1.25      1.60 o 
   5   9   0      108.08      112.70      4.99 o 
   6   9   0       27.71       28.18      2.67 o 
   7   9   0        8.36        9.27      2.14 o 
   8   9   0        4.08        3.03      1.96 o 
   9   9   0        0.62        0.53      1.78 o 
  10   9   0        0.52        0.89      1.96 o 
   0  10   0       40.93       36.38      3.21 o 
   1  10   0        3.55        1.83      1.32 o 
   2  10   0        0.55        1.25      1.78 o 
   3  10   0       30.91       24.25      2.67 o 
   4  10   0        4.73        3.74      1.96 o 
   5  10   0        7.02        9.63      2.14 o 
   6  10   0        0.73        3.74      1.96 o 
   7  10   0        0.14       -0.18      1.78 o 
   1  11   0        2.65        2.67      1.78 o 
   2  11   0       22.88       24.26      2.14 o 
 -17   1   1        4.23       -0.82      1.45 o 
 -16   1   1       34.89       41.22      2.58 o 
 -15   1   1        1.59        1.54      1.32 o 
 -14   1   1       12.39       12.19      1.51 o 
 -13   1   1       52.37       56.59      2.58 o 
 -12   1   1      152.68      164.79      4.29 o 
 -11   1   1      282.35      278.29      6.05 o 
 -10   1   1       28.74       21.14      1.51 o 
  -9   1   1       43.55       42.17      1.77 o 
  -8   1   1      310.37      325.45      5.63 o 
  -7   1   1     1136.56     1220.25     17.30 o 
  -6   1   1     1555.29     1686.70     23.54 o 
  -5   1   1      157.07      196.56      2.47 o 
  -4   1   1       48.71       50.84      0.74 o 
  -3   1   1      846.14      900.62      8.22 o 
  -2   1   1    21460.42    17309.58    280.35 o 
  -1   1   1      114.88      133.84      4.59 o 
   1   1   1      266.18      309.14      6.38 o 
   2   1   1     2624.01     2571.79     32.50 o 
   3   1   1    12101.38    11584.79    228.67 o 
   4   1   1     1038.72     1009.59     12.26 o 
   5   1   1       19.11       13.24      0.68 o 
   6   1   1      226.42      241.29      3.84 o 
   7   1   1      691.84      793.79     14.12 o 
   8   1   1        6.89        9.68      0.94 o 
   9   1   1       16.44       13.51      1.13 o 
  10   1   1      823.73      773.59     14.25 o 
  11   1   1      286.95      274.28      6.05 o 
  12   1   1        0.86        2.41      1.13 o 
  13   1   1       13.71       12.78      1.57 o 
  14   1   1       12.10       10.78      1.57 o 
  15   1   1        4.43        3.26      1.45 o 
  16   1   1        6.59        5.76      1.57 o 
 -16   2   1        0.00       -1.26      1.26 o 
 -15   2   1        1.31        2.59      1.39 o 
 -14   2   1       37.35       38.51      4.90 o 
 -13   2   1       35.23       36.85      2.14 o 
 -12   2   1       67.37       62.56      2.58 o 
 -11   2   1      114.54      108.51      3.28 o 
 -10   2   1        0.87       -0.01      0.71 o 
  -9   2   1        0.22        0.06      0.62 o 
  -8   2   1      395.70      405.19      6.35 o 
  -7   2   1       70.99       54.41      1.44 o 
  -6   2   1       20.77       20.35      1.13 o 
  -5   2   1        0.11       -0.18      0.25 o 
  -4   2   1      359.56      318.37      3.70 o 
  -3   2   1      386.08      365.04      4.15 o 
  -2   2   1     4729.62     4583.68     48.84 o 
  -1   2   1    14633.20    13319.95    158.29 o 
   0   2   1     1715.10     1744.41     20.73 o 
   1   2   1     4239.78     4281.87     45.51 o 
   2   2   1     8700.10     8310.82     80.82 o 
   3   2   1     2212.87     2257.14     26.93 o 
   4   2   1        0.55       -0.23      0.26 o 
   5   2   1       54.53       58.39      1.16 o 
   6   2   1       53.04       64.07      1.54 o 
   7   2   1      414.35      433.83      6.62 o 
   8   2   1       13.79       13.84      1.96 o 
   9   2   1      125.50      124.32      3.28 o 
  10   2   1       91.48       76.11      5.08 o 
  11   2   1      408.23      394.13      8.13 o 
  12   2   1        0.60       -0.36      1.01 o 
  13   2   1        8.95        8.03      1.39 o 
  14   2   1       15.07       11.65      2.41 o 
  15   2   1        0.11       -0.82      1.24 o 
  16   2   1        0.21       -0.38      2.59 o 
 -16   3   1       20.82       20.86      3.03 o 
 -15   3   1        1.38       -0.03      1.32 o 
 -14   3   1       20.69       20.49      3.57 o 
 -13   3   1        0.06       -1.16      1.34 o 
 -12   3   1        8.20        7.33      1.69 o 
 -11   3   1       16.62       13.46      2.76 o 
 -10   3   1       48.09       53.99      3.90 o 
  -9   3   1       16.00       16.38      1.06 o 
  -8   3   1       62.10       63.58      1.71 o 
  -7   3   1      305.59      365.86      5.73 o 
  -6   3   1       86.08      105.27      1.85 o 
  -5   3   1      386.15      447.20      5.17 o 
  -4   3   1     1009.55     1024.71     11.20 o 
  -3   3   1      180.72      252.49      3.03 o 
  -2   3   1        1.39        3.68      0.36 o 
  -1   3   1     2643.01     2524.78     30.09 o 
   0   3   1      379.44      356.04      4.48 o 
   1   3   1      715.48      749.91      9.12 o 
   2   3   1     1777.26     1749.07     18.71 o 
   3   3   1     1611.70     1657.58     17.82 o 
   4   3   1       18.96       17.31      1.13 o 
   5   3   1       42.83       33.15      1.06 o 
   6   3   1      271.43      270.60      3.74 o 
   7   3   1      291.76      310.99      5.04 o 
   8   3   1       63.84       59.62      2.13 o 
   9   3   1      300.13      301.32      6.37 o 
  10   3   1      323.54      299.92      6.49 o 
  11   3   1       84.26       78.30      2.84 o 
  12   3   1        7.60        4.17      1.19 o 
  13   3   1       28.72       26.45      1.95 o 
  14   3   1       23.91       24.55      2.02 o 
  15   3   1        0.02       -1.07      1.26 o 
  16   3   1        5.73        6.44      2.23 o 
 -16   4   1        0.25       -1.25      1.96 o 
 -15   4   1        7.01        8.74      2.32 o 
 -14   4   1       67.28       75.79      4.46 o 
 -13   4   1       10.05       12.49      1.57 o 
 -12   4   1       16.83       16.76      1.64 o 
 -11   4   1       35.67       29.64      1.89 o 
 -10   4   1      234.31      228.31      6.42 o 
  -9   4   1        0.07       -0.65      0.65 o 
  -8   4   1       98.70       99.98      2.29 o 
  -7   4   1        0.13        0.33      0.49 o 
  -6   4   1        1.90        2.90      0.48 o 
  -5   4   1       34.74       30.94      0.87 o 
  -4   4   1       48.12       53.46      1.06 o 
  -3   4   1       80.02       79.13      1.31 o 
  -2   4   1        2.62        4.05      0.49 o 
  -1   4   1      296.85      346.59      4.52 o 
   0   4   1        0.94        1.97      0.33 o 
   1   4   1       16.16       17.38      1.57 o 
   2   4   1     1902.25     2036.59     21.82 o 
   3   4   1       13.37       10.82      0.54 o 
   4   4   1       26.72       25.56      0.83 o 
   5   4   1       10.88       19.10      2.15 o 
   6   4   1        5.23        8.76      0.75 o 
   7   4   1       81.18       76.38      2.86 o 
   8   4   1      513.48      510.96      9.34 o 
   9   4   1      455.48      473.65      9.27 o 
  10   4   1      104.60      105.63      3.27 o 
  11   4   1      222.23      222.00      5.36 o 
  12   4   1       10.53       10.01      1.78 o 
  13   4   1        2.83        2.50      1.26 o 
  14   4   1        0.79        0.59      1.19 o 
  15   4   1        1.62        2.32      1.51 o 
 -15   5   1       41.87       43.69      3.74 o 
 -14   5   1       13.07       12.13      2.32 o 
 -13   5   1       96.42       99.86      4.99 o 
 -12   5   1       12.25       11.06      2.14 o 
 -11   5   1       26.60       23.29      1.77 o 
 -10   5   1       45.28       45.87      2.26 o 
  -9   5   1       82.60       79.10      2.65 o 
  -8   5   1       78.77       69.90      1.92 o 
  -7   5   1       47.29       43.89      1.86 o 
  -6   5   1       15.33       14.51      0.89 o 
  -5   5   1       24.81       28.98      0.97 o 
  -4   5   1       85.33       90.26      1.50 o 
  -3   5   1        6.08        9.78      0.54 o 
  -2   5   1      232.77      261.02      3.63 o 
  -1   5   1      194.86      200.98      2.92 o 
   0   5   1      223.46      195.97      2.80 o 
   1   5   1      143.03      140.70      2.18 o 
   2   5   1       57.61       55.45      1.05 o 
   3   5   1      206.83      222.89      3.11 o 
   4   5   1       18.43       17.86      0.99 o 
   5   5   1       24.76       21.70      1.26 o 
   6   5   1        2.93        1.51      0.53 o 
   7   5   1      448.66      428.03      8.38 o 
   8   5   1      513.71      535.89     10.34 o 
   9   5   1       31.57       29.49      1.83 o 
  10   5   1        0.04        0.53      1.96 o 
  11   5   1       57.74       58.28      2.58 o 
  12   5   1       26.17       24.50      1.95 o 
  13   5   1        0.05        1.74      1.32 o 
  14   5   1       36.11       45.12      3.74 o 
  15   5   1        0.02        0.18      1.96 o 
 -14   6   1        3.14        1.78      1.96 o 
 -13   6   1       22.95       26.75      3.21 o 
 -12   6   1       33.47       35.67      3.39 o 
 -11   6   1        0.01       -0.53      1.60 o 
 -10   6   1        4.67        6.95      1.96 o 
  -9   6   1        7.27        6.42      1.78 o 
  -8   6   1       33.04       31.62      1.83 o 
  -7   6   1       11.28        7.31      1.13 o 
  -6   6   1        5.16        5.65      0.78 o 
  -5   6   1       60.77       57.39      2.30 o 
  -4   6   1        0.03        0.36      0.46 o 
  -3   6   1      150.08      165.52      2.34 o 
  -2   6   1      105.56      108.16      1.98 o 
  -1   6   1      136.66      138.83      2.38 o 
   0   6   1      154.03      155.41      2.42 o 
   1   6   1        0.10       -0.49      0.49 o 
   2   6   1      116.57      143.31      3.73 o 
   3   6   1      361.43      366.37      4.94 o 
   4   6   1       13.04       10.66      0.67 o 
   5   6   1       76.68       71.86      4.90 o 
   6   6   1       37.45       29.84      2.67 o 
   7   6   1      182.98      206.47      4.85 o 
   8   6   1      106.79      115.69      3.34 o 
   9   6   1       21.67       23.20      1.77 o 
  10   6   1        0.18       -1.07      1.07 o 
  11   6   1        6.73        6.24      1.96 o 
  12   6   1       16.36       18.72      2.50 o 
  13   6   1       14.58       13.37      2.32 o 
  14   6   1       30.80       36.20      3.57 o 
 -13   7   1       15.68       16.41      2.85 o 
 -12   7   1       24.21       21.93      2.85 o 
 -11   7   1       19.31       17.12      2.67 o 
 -10   7   1        4.26        6.06      1.96 o 
  -9   7   1        0.03        1.78      1.60 o 
  -8   7   1       27.64       27.82      2.67 o 
  -7   7   1        2.73        1.25      1.43 o 
  -6   7   1       10.84        8.74      1.78 o 
  -5   7   1        0.46        0.53      1.43 o 
  -4   7   1      148.85      138.56      5.17 o 
  -3   7   1       58.67       50.82      2.85 o 
  -2   7   1      141.49      122.69      4.64 o 
  -1   7   1       26.18       23.61      1.45 o 
   0   7   1        7.52        7.67      1.43 o 
   1   7   1        3.71        4.49      0.88 o 
   2   7   1       23.83       28.45      2.41 o 
   3   7   1       33.59       35.58      4.64 o 
   4   7   1      150.67      154.40      6.33 o 
   5   7   1       76.41       82.00      2.71 o 
   6   7   1        0.02       -1.43      1.43 o 
   7   7   1      171.79      162.46      5.88 o 
   8   7   1       74.52       79.71      3.92 o 
   9   7   1        4.69        4.81      1.78 o 
  10   7   1        5.83        8.92      1.96 o 
  11   7   1        0.18        1.07      1.78 o 
  12   7   1        0.58        1.78      1.96 o 
  13   7   1        9.63       13.91      2.67 o 
 -11   8   1        1.24        0.89      2.14 o 
 -10   8   1        7.00        6.24      2.14 o 
  -9   8   1       43.98       48.86      3.57 o 
  -8   8   1        7.70        7.67      1.96 o 
  -7   8   1       57.96       58.31      3.57 o 
  -6   8   1        3.84        2.67      1.60 o 
  -5   8   1        0.81       -1.25      1.25 o 
  -4   8   1        2.56       -0.53      1.43 o 
  -3   8   1      298.21      304.23      9.27 o 
  -2   8   1      238.15      217.56      7.13 o 
  -1   8   1        8.14        8.74      1.96 o 
   0   8   1        1.16        1.07      1.43 o 
   1   8   1       28.20       28.53      2.50 o 
   2   8   1       22.31       20.86      2.14 o 
   3   8   1       51.59       51.89      3.03 o 
   4   8   1       66.46       71.15      3.57 o 
   5   8   1        3.77        3.03      1.60 o 
   6   8   1        1.01        0.71      1.43 o 
   7   8   1       26.02       27.11      2.50 o 
   8   8   1       13.16       12.48      2.14 o 
   9   8   1        0.75       -1.07      1.60 o 
  10   8   1        0.05       -0.18      1.78 o 
  11   8   1        9.62       10.34      2.50 o 
 -10   9   1        5.92        4.28      2.14 o 
  -9   9   1       16.13       13.20      2.50 o 
  -8   9   1        0.16        1.25      1.78 o 
  -7   9   1        3.89        3.92      1.96 o 
  -6   9   1        0.38       -0.71      1.78 o 
  -5   9   1       23.83       24.97      2.67 o 
  -4   9   1      121.00      125.01      5.35 o 
  -3   9   1       15.14       14.09      2.32 o 
  -2   9   1        5.13        5.35      1.78 o 
  -1   9   1        0.95       -1.07      1.60 o 
   0   9   1       31.93       28.25      1.89 o 
   1   9   1       18.39       16.96      2.50 o 
   2   9   1        0.96        3.21      1.60 o 
   3   9   1       15.20       11.59      1.96 o 
   4   9   1       35.24       36.91      2.85 o 
   5   9   1        8.34        7.13      1.78 o 
   6   9   1        2.79        1.43      1.60 o 
   7   9   1        0.01        0.53      1.78 o 
   8   9   1        0.06        0.00      1.78 o 
   9   9   1        3.12        3.21      1.96 o 
  -7  10   1        2.51        2.32      1.96 o 
  -6  10   1        1.52        0.00      1.96 o 
  -5  10   1        4.12        5.35      1.96 o 
  -4  10   1        0.25        0.00      1.78 o 
  -3  10   1       73.77       84.88      4.46 o 
  -2  10   1       66.85       71.69      4.10 o 
  -1  10   1        0.59        0.59      1.32 o 
   0  10   1       91.04       90.98      3.14 o 
   1  10   1        8.66        7.32      1.52 o 
   2  10   1        2.68        2.41      2.41 o 
   3  10   1        0.34       -0.36      1.60 o 
   4  10   1        1.28        2.85      1.78 o 
   5  10   1        6.35        5.35      1.96 o 
   6  10   1        1.11       -1.78      1.78 o 
   7  10   1        2.60        4.28      1.96 o 
  -2  11   1       33.44       38.23      2.46 o 
  -1  11   1        5.04        4.33      1.45 o 
   0  11   1       56.68       61.56      2.89 o 
   1  11   1        3.14        2.68      2.23 o 
   2  11   1        8.90        9.09      1.57 o 
 -17   0   2       11.90       12.30      2.67 o 
 -16   0   2        0.21        1.07      1.96 o 
 -15   0   2        8.42        9.99      2.14 o 
 -14   0   2       33.21       29.07      2.85 o 
 -13   0   2      287.11      270.70      8.74 o 
 -12   0   2      342.64      304.76      9.45 o 
 -11   0   2       22.80       19.62      2.14 o 
 -10   0   2        0.06       -1.07      1.07 o 
  -9   0   2       20.28        9.09      1.43 o 
  -8   0   2      569.46      596.57     10.97 o 
  -7   0   2      356.29      341.37      6.56 o 
  -6   0   2        0.80        7.87      2.59 o 
  -5   0   2     5656.76     5706.99     78.35 o 
  -4   0   2     9035.30     8824.65    105.59 o 
  -3   0   2      247.22      238.50      3.12 o 
  -2   0   2     1742.83     1651.66     19.62 o 
  -1   0   2     3595.70     3461.84     93.18 o 
   0   0   2     2239.68     1989.13    130.98 o 
   1   0   2      473.01      558.62     68.30 o 
   2   0   2     3080.29     3115.33     69.73 o 
   3   0   2      101.61      106.35      5.97 o 
   4   0   2      551.34      632.00     15.69 o 
   5   0   2      189.39      203.47      5.71 o 
   6   0   2     3465.34     3753.64     89.52 o 
   7   0   2       72.67      103.25      3.74 o 
   8   0   2      153.66      143.20      4.81 o 
   9   0   2       57.23       54.57      2.85 o 
  10   0   2       15.38       13.02      1.78 o 
  11   0   2        3.98        3.39      1.43 o 
  12   0   2        5.67        5.17      1.60 o 
  13   0   2       73.79       71.33      4.10 o 
  14   0   2        0.04       -1.60      1.60 o 
  15   0   2       25.43       31.74      3.21 o 
  16   0   2        5.46        3.74      2.32 o 
 -17   1   2        3.47        4.75      1.60 o 
 -16   1   2        2.73        2.67      1.51 o 
 -15   1   2       19.38       18.44      1.83 o 
 -14   1   2       16.10       15.60      1.64 o 
 -13   1   2        3.35        4.58      1.26 o 
 -12   1   2       23.35       21.96      1.77 o 
 -11   1   2        0.50       -0.88      0.88 o 
 -10   1   2        5.94        3.42      0.72 o 
  -9   1   2       38.91       40.30      1.37 o 
  -8   1   2       49.16       52.56      1.47 o 
  -7   1   2        2.81        1.49      0.51 o 
  -6   1   2      178.84      187.55      3.17 o 
  -5   1   2     1878.48     1903.93     22.25 o 
  -4   1   2     4109.13     4239.82     51.89 o 
  -3   1   2     3514.66     3620.57     30.44 o 
  -2   1   2      314.28      261.32      2.50 o 
  -1   1   2      751.40      749.26      6.34 o 
   0   1   2     1354.91     1316.51     18.43 o 
   1   1   2      215.72      256.23      3.74 o 
   2   1   2     2252.43     2181.19     25.99 o 
   3   1   2       13.34       15.40      0.48 o 
   4   1   2      303.77      301.03      4.49 o 
   5   1   2        3.08        3.29      0.41 o 
   6   1   2      506.70      492.24      7.28 o 
   7   1   2       14.64       12.51      0.75 o 
   8   1   2        0.20        0.00      0.63 o 
   9   1   2      270.15      262.33      5.55 o 
  10   1   2        1.10        0.98      1.01 o 
  11   1   2       34.37       29.96      1.89 o 
  12   1   2       10.63        8.75      1.32 o 
  13   1   2        1.12       -0.22      1.19 o 
  14   1   2        9.31        7.99      1.51 o 
  15   1   2        3.33        2.14      1.60 o 
  16   1   2       29.30       31.27      2.50 o 
 -17   2   2        5.17        4.81      2.50 o 
 -16   2   2       31.18       36.36      2.76 o 
 -15   2   2        1.24       -0.18      1.26 o 
 -14   2   2       20.55       24.25      3.74 o 
 -13   2   2       22.42       20.60      1.77 o 
 -12   2   2      132.06      113.24      3.40 o 
 -11   2   2        6.56        3.93      1.30 o 
 -10   2   2       71.58       71.65      2.06 o 
  -9   2   2        3.65        5.60      0.72 o 
  -8   2   2       35.53       44.02      1.40 o 
  -7   2   2       12.27       15.99      1.36 o 
  -6   2   2       10.21       19.45      0.93 o 
  -5   2   2      351.68      395.26      4.59 o 
  -4   2   2     5607.91     5679.32     60.24 o 
  -3   2   2     2600.64     2536.23     57.02 o 
  -2   2   2     4027.91     3872.82     37.58 o 
  -1   2   2     1712.21     1712.91     16.66 o 
   0   2   2     2499.01     2617.24     35.97 o 
   1   2   2      454.37      502.74      7.10 o 
   2   2   2     2853.69     2724.36     37.06 o 
   3   2   2     1553.56     1606.83     17.19 o 
   4   2   2     2835.08     2903.02     39.91 o 
   5   2   2      568.73      551.61      8.03 o 
   6   2   2     1042.89     1100.22     15.61 o 
   7   2   2        5.95        9.68      0.75 o 
   8   2   2       20.85       20.77      1.87 o 
   9   2   2      569.21      523.25      9.90 o 
  10   2   2        3.05        2.01      1.07 o 
  11   2   2        0.54        0.90      1.07 o 
  12   2   2        0.11       -1.69      1.69 o 
  13   2   2       32.47       32.89      2.85 o 
  14   2   2       16.47       20.29      1.89 o 
  15   2   2        2.25        1.88      1.78 o 
  16   2   2       18.19       24.02      4.10 o 
 -16   3   2       32.13       34.24      3.57 o 
 -15   3   2        1.81        0.08      1.32 o 
 -14   3   2        5.08        3.11      3.30 o 
 -13   3   2        7.95        7.25      1.39 o 
 -12   3   2        0.29        0.65      0.82 o 
 -11   3   2       11.48       12.74      1.24 o 
 -10   3   2       26.47       30.95      1.47 o 
  -9   3   2        1.28        0.36      0.62 o 
  -8   3   2       44.95       41.03      1.72 o 
  -7   3   2       24.78       21.37      1.18 o 
  -6   3   2        7.60        7.93      0.65 o 
  -5   3   2      822.18      929.51     11.48 o 
  -4   3   2     3151.04     3501.23     37.29 o 
  -3   3   2     1732.18     1928.60     23.16 o 
  -2   3   2      884.54      912.83      9.94 o 
  -1   3   2       89.10       89.08      1.11 o 
   0   3   2      374.68      405.98      5.06 o 
   1   3   2     1078.48     1140.64     15.92 o 
   2   3   2     1331.70     1349.10     16.25 o 
   3   3   2       26.82       30.22      0.88 o 
   4   3   2      792.31      864.30     12.25 o 
   5   3   2     1078.70     1098.43     15.54 o 
   6   3   2       31.18       31.93      1.16 o 
   7   3   2      308.74      312.37      5.04 o 
   8   3   2       28.32       29.06      1.30 o 
   9   3   2     1971.58     1949.52     33.79 o 
  10   3   2        0.65       -0.70      1.07 o 
  11   3   2       58.91       51.98      2.39 o 
  12   3   2       77.12       76.68      2.89 o 
  13   3   2        0.82        0.00      1.13 o 
  14   3   2        5.11        6.76      1.45 o 
  15   3   2       20.90       25.30      2.20 o 
  16   3   2       13.12       17.12      2.02 o 
 -16   4   2       12.68       17.48      2.85 o 
 -15   4   2       19.82       20.51      2.85 o 
 -14   4   2       34.12       37.27      3.57 o 
 -13   4   2        8.20        8.87      1.51 o 
 -12   4   2        0.20        0.98      1.13 o 
 -11   4   2        4.27        4.78      0.93 o 
 -10   4   2      138.56      136.20      3.02 o 
  -9   4   2      106.45       93.15      2.30 o 
  -8   4   2        2.86        1.75      0.79 o 
  -7   4   2       20.01       27.71      1.49 o 
  -6   4   2       19.99       20.94      1.03 o 
  -5   4   2        7.44       11.76      0.64 o 
  -4   4   2     1602.14     1787.73     19.32 o 
  -3   4   2      872.08      955.70     11.77 o 
  -2   4   2     1815.44     1872.96     20.14 o 
  -1   4   2      192.89      220.91      2.71 o 
   0   4   2      234.24      192.21      2.64 o 
   1   4   2        0.60       -0.26      0.26 o 
   2   4   2      459.55      461.77      7.72 o 
   3   4   2     1558.03     1597.29     19.19 o 
   4   4   2      645.51      653.65      8.13 o 
   5   4   2     1458.51     1418.32     19.97 o 
   6   4   2     1496.92     1580.46     35.88 o 
   7   4   2       83.03       81.11      2.04 o 
   8   4   2      261.63      267.50      5.73 o 
   9   4   2      418.19      409.82     14.09 o 
  10   4   2       33.74       35.92      2.59 o 
  11   4   2       70.46       73.60      2.84 o 
  12   4   2        3.71        6.24      1.32 o 
  13   4   2       15.41       14.55      1.75 o 
  14   4   2       94.48      104.44      3.71 o 
  15   4   2       19.43       22.17      2.59 o 
 -15   5   2        0.02        0.53      1.96 o 
 -14   5   2        5.33        5.53      2.14 o 
 -13   5   2       15.07       12.84      2.32 o 
 -12   5   2        2.42        1.96      1.78 o 
 -11   5   2        0.74        0.18      1.60 o 
 -10   5   2        5.63        5.48      1.19 o 
  -9   5   2       12.00       12.39      2.33 o 
  -8   5   2        0.01       -0.62      0.62 o 
  -7   5   2       25.32       22.25      1.13 o 
  -6   5   2        1.17        1.20      0.58 o 
  -5   5   2        0.35        0.26      0.46 o 
  -4   5   2      326.57      325.09      5.93 o 
  -3   5   2      201.36      218.61      4.53 o 
  -2   5   2      228.68      228.22      2.91 o 
  -1   5   2       28.82       30.16      0.91 o 
   0   5   2      165.01      177.60      2.87 o 
   1   5   2       61.67       61.47      1.34 o 
   2   5   2      309.16      346.58      4.52 o 
   3   5   2      223.23      216.92      3.00 o 
   4   5   2      216.64      226.98      3.19 o 
   5   5   2      241.34      247.30      4.15 o 
   6   5   2      180.98      174.37      3.29 o 
   7   5   2      311.11      324.79      6.74 o 
   8   5   2       14.69       16.21      1.69 o 
   9   5   2      456.20      444.47      8.88 o 
  10   5   2        2.68        5.59      1.34 o 
  11   5   2       20.06       17.39      1.75 o 
  12   5   2        1.91        1.34      1.24 o 
  13   5   2        0.16        0.27      1.26 o 
  14   5   2        0.78        1.96      1.96 o 
 -14   6   2        0.22        1.07      1.96 o 
 -13   6   2       13.67       14.27      2.67 o 
 -12   6   2       12.20       12.30      2.50 o 
 -11   6   2       17.84       17.65      2.32 o 
 -10   6   2       59.64       56.89      3.74 o 
  -9   6   2       77.10       70.80      3.74 o 
  -8   6   2       75.37       75.61      3.74 o 
  -7   6   2        4.34        6.42      1.60 o 
  -6   6   2       16.64       18.96      1.09 o 
  -5   6   2        0.00        0.19      0.65 o 
  -4   6   2      322.52      352.35      8.53 o 
  -3   6   2       64.52       67.54      1.62 o 
  -2   6   2        7.72        9.08      0.63 o 
  -1   6   2      170.52      176.34      2.69 o 
   0   6   2      276.28      294.48      4.58 o 
   1   6   2       12.52       12.58      1.37 o 
   2   6   2        4.65        4.82      0.49 o 
   3   6   2       33.44       36.37      1.37 o 
   4   6   2        8.91        8.28      0.77 o 
   5   6   2      288.36      300.48      9.01 o 
   6   6   2      847.09      913.99     16.51 o 
   7   6   2       19.26       20.49      2.94 o 
   8   6   2      210.06      213.91      5.17 o 
   9   6   2       13.96       10.54      1.37 o 
  10   6   2        7.03        4.76      1.32 o 
  11   6   2        1.70        3.21      1.60 o 
  12   6   2        0.07       -0.53      1.60 o 
  13   6   2       20.53       22.47      2.85 o 
 -13   7   2        0.25        1.60      2.14 o 
 -12   7   2       33.73       32.63      3.39 o 
 -11   7   2       58.12       63.49      4.28 o 
 -10   7   2       27.99       29.42      3.03 o 
  -9   7   2        6.32        3.21      1.78 o 
  -8   7   2       12.55       12.66      2.14 o 
  -7   7   2        0.46       -1.43      1.43 o 
  -6   7   2       12.67       11.23      1.96 o 
  -5   7   2        8.43        9.99      1.78 o 
  -4   7   2        0.96        3.03      1.43 o 
  -3   7   2       20.43       23.82      3.12 o 
  -2   7   2        3.46        2.08      0.94 o 
  -1   7   2        5.09        5.01      0.99 o 
   0   7   2       86.49       97.50      2.84 o 
   1   7   2        0.24       -0.47      0.81 o 
   2   7   2       98.38      109.50      3.66 o 
   3   7   2       70.63       72.77      2.39 o 
   4   7   2        2.38        3.59      1.16 o 
   5   7   2       79.18       79.26      2.64 o 
   6   7   2        4.16        5.49      1.69 o 
   7   7   2        0.03       -1.07      1.43 o 
   8   7   2        2.39        0.18      1.60 o 
   9   7   2       23.07       20.86      2.32 o 
  10   7   2        0.58        0.71      1.60 o 
  11   7   2       12.65       13.73      2.32 o 
  12   7   2       22.97       22.83      2.85 o 
 -12   8   2        3.55        2.67      2.32 o 
 -11   8   2        2.51        3.39      2.14 o 
 -10   8   2        4.10        3.74      2.14 o 
  -9   8   2        7.69        6.60      2.14 o 
  -8   8   2       31.90       37.09      3.21 o 
  -7   8   2        0.01       -0.89      1.43 o 
  -6   8   2       47.17       46.54      3.21 o 
  -5   8   2       36.91       35.84      3.03 o 
  -4   8   2       26.01       24.79      2.50 o 
  -3   8   2       65.59       71.87      3.92 o 
  -2   8   2       31.87       34.42      2.85 o 
  -1   8   2       81.43       89.70      4.10 o 
   0   8   2        1.44        1.96      1.43 o 
   1   8   2       23.77       20.69      1.96 o 
   2   8   2        4.17        4.81      1.43 o 
   3   8   2       14.68       13.20      1.78 o 
   4   8   2        6.35        5.88      1.60 o 
   5   8   2        6.02        5.88      1.60 o 
   6   8   2       10.66        6.95      1.78 o 
   7   8   2        2.72        1.25      1.43 o 
   8   8   2        5.43        6.42      1.78 o 
   9   8   2       15.94       12.48      2.14 o 
  10   8   2       26.90       27.82      2.85 o 
  11   8   2       46.99       57.42      3.92 o 
 -10   9   2        0.51        0.36      1.96 o 
  -9   9   2        1.20       -0.89      1.96 o 
  -8   9   2       20.97       21.93      2.67 o 
  -7   9   2        8.22       10.16      2.14 o 
  -6   9   2       18.34       17.83      2.50 o 
  -5   9   2       44.49       41.02      3.39 o 
  -4   9   2       74.06       72.58      4.10 o 
  -3   9   2       11.43        8.56      2.14 o 
  -2   9   2      129.79      131.78      5.35 o 
  -1   9   2       34.28       33.53      2.85 o 
   0   9   2        0.06        0.04      1.07 o 
   1   9   2       30.23       36.13      2.76 o 
   2   9   2        5.08        6.06      1.60 o 
   3   9   2        0.38       -0.36      1.43 o 
   4   9   2        1.52        0.36      1.43 o 
   5   9   2        2.53        0.53      1.60 o 
   6   9   2        1.77        0.36      1.60 o 
   7   9   2        0.30       -1.60      1.60 o 
   8   9   2        6.95        8.02      2.14 o 
   9   9   2        0.07       -1.78      1.78 o 
  -7  10   2       10.08       12.48      2.50 o 
  -6  10   2        0.13        0.18      1.96 o 
  -5  10   2        6.12        3.21      1.96 o 
  -4  10   2       26.24       30.49      3.21 o 
  -3  10   2        3.28        0.89      1.96 o 
  -2  10   2      115.40      108.25      5.17 o 
  -1  10   2        9.01        8.12      1.45 o 
   0  10   2        1.40        0.51      1.19 o 
   1  10   2       25.68       21.20      1.70 o 
   2  10   2        1.22        1.78      1.78 o 
   3  10   2        0.00       -1.43      1.43 o 
   4  10   2        3.51        3.03      1.60 o 
   5  10   2        0.18       -1.43      1.60 o 
   6  10   2        0.22        0.36      1.78 o 
  -2  11   2       47.53       43.98      2.51 o 
  -1  11   2        9.07       10.04      1.62 o 
   0  11   2        1.47       -0.03      3.21 o 
   1  11   2        9.22        9.35      1.96 o 
 -17   1   3        0.78        1.16      4.01 o 
 -16   1   3       37.74       33.08      2.41 o 
 -15   1   3       40.92       41.73      4.46 o 
 -14   1   3      337.40      335.27     11.23 o 
 -13   1   3       36.82       32.84      2.14 o 
 -12   1   3      243.98      224.34      5.30 o 
 -11   1   3       24.43       30.05      1.44 o 
 -10   1   3        8.78        8.05      0.82 o 
  -9   1   3       40.52       40.99      1.40 o 
  -8   1   3       25.83       23.37      0.96 o 
  -7   1   3       69.42       90.11      1.75 o 
  -6   1   3       77.33       81.34      1.52 o 
  -5   1   3     2624.22     2880.73     30.75 o 
  -4   1   3       44.27       27.30      0.97 o 
  -3   1   3       17.42       12.97      0.45 o 
  -2   1   3     5407.41     5421.71     48.80 o 
  -1   1   3    10346.90     9623.52     80.81 o 
   0   1   3      359.74      320.51      3.52 o 
   1   1   3      511.91      477.97      6.72 o 
   2   1   3      324.22      348.27      6.54 o 
   3   1   3      827.99      887.85     15.26 o 
   4   1   3      404.99      393.14      7.12 o 
   5   1   3      983.20     1078.52     18.60 o 
   6   1   3      175.43      167.67      2.92 o 
   7   1   3      257.22      283.88      4.66 o 
   8   1   3       64.69       56.34      2.05 o 
   9   1   3       25.15       29.96      1.64 o 
  10   1   3       85.03       79.95      2.58 o 
  11   1   3       65.36       62.73      2.46 o 
  12   1   3       68.12       63.63      2.58 o 
  13   1   3      375.56      386.86      8.26 o 
  14   1   3       64.18       66.82      8.02 o 
  15   1   3        7.60        5.84      1.57 o 
  16   1   3       15.90       19.74      2.13 o 
 -17   2   3       14.89       21.22      3.03 o 
 -16   2   3        0.54        1.60      2.14 o 
 -15   2   3       52.99       49.56      7.85 o 
 -14   2   3       24.93       29.18      2.08 o 
 -13   2   3       29.84       36.00      2.27 o 
 -12   2   3        0.50       -0.58      0.85 o 
 -11   2   3       71.47       59.13      1.89 o 
 -10   2   3       75.05       70.03      2.63 o 
  -9   2   3        1.89        1.60      0.62 o 
  -8   2   3      104.96      111.72      2.33 o 
  -7   2   3        2.32        6.19      0.65 o 
  -6   2   3     2726.69     3093.18     37.03 o 
  -5   2   3      152.34      184.94      2.38 o 
  -4   2   3      549.89      569.93      6.36 o 
  -3   2   3      250.43      253.72      3.31 o 
  -2   2   3     4928.55     4773.74     40.09 o 
  -1   2   3        1.36        0.16      0.32 o 
   0   2   3      216.05      263.11      4.69 o 
   1   2   3     1537.88     1642.66     27.93 o 
   2   2   3      194.45      223.08      4.09 o 
   3   2   3     2715.28     2844.79     33.79 o 
   4   2   3      292.32      330.55      4.97 o 
   5   2   3      190.06      179.85      3.01 o 
   6   2   3       79.64       96.34      1.91 o 
   7   2   3      335.22      332.94      5.28 o 
   8   2   3       34.57       30.47      1.72 o 
   9   2   3        8.73        9.10      1.13 o 
  10   2   3       69.72       68.38      2.52 o 
  11   2   3      140.56      133.06      4.10 o 
  12   2   3      269.44      259.46      7.13 o 
  13   2   3        0.07       -0.61      1.11 o 
  14   2   3        4.94        5.68      1.45 o 
  15   2   3        0.06       -0.98      1.26 o 
  16   2   3       47.58       51.12      3.03 o 
 -16   3   3        7.41        8.56      2.50 o 
 -15   3   3       34.00       35.31      3.39 o 
 -14   3   3      139.86      146.67      4.35 o 
 -13   3   3       60.41       58.68      2.13 o 
 -12   3   3       86.14       77.03      2.30 o 
 -11   3   3       15.82        8.45      1.32 o 
 -10   3   3        2.23        3.50      0.87 o 
  -9   3   3       85.97       90.25      2.19 o 
  -8   3   3      172.55      170.09      3.22 o 
  -7   3   3      163.71      150.01      2.85 o 
  -6   3   3      296.49      349.62      4.75 o 
  -5   3   3        0.34        0.47      0.42 o 
  -4   3   3     1678.21     1842.57     25.64 o 
  -3   3   3     1604.43     1613.01     19.41 o 
  -2   3   3      540.16      552.37      6.15 o 
  -1   3   3     1446.71     1474.47     17.76 o 
   0   3   3       60.43       83.33      1.57 o 
   1   3   3      195.40      228.21      4.27 o 
   2   3   3       94.37       81.90      1.44 o 
   3   3   3        8.69        7.67      0.76 o 
   4   3   3      429.43      470.55      6.89 o 
   5   3   3       54.44       35.94      2.08 o 
   6   3   3      243.97      243.40      4.01 o 
   7   3   3      152.53      148.16      2.81 o 
   8   3   3       89.23       84.46      2.34 o 
   9   3   3      434.92      418.17      8.32 o 
  10   3   3       83.15       83.13      3.48 o 
  11   3   3       28.56       24.30      1.83 o 
  12   3   3       26.21       27.98      1.95 o 
  13   3   3       43.11       38.26      2.20 o 
  14   3   3        1.42        1.20      1.34 o 
  15   3   3       23.54       24.35      2.13 o 
 -16   4   3        0.56        0.00      1.96 o 
 -15   4   3        0.00        1.43      2.14 o 
 -14   4   3        0.79       -1.78      1.78 o 
 -13   4   3       35.39       37.09      3.21 o 
 -12   4   3        2.93        2.14      1.26 o 
 -11   4   3        9.14        7.39      1.06 o 
 -10   4   3        5.25        3.92      0.97 o 
  -9   4   3       73.94       66.28      1.99 o 
  -8   4   3        0.76        0.95      0.62 o 
  -7   4   3        1.63        1.55      0.62 o 
  -6   4   3       63.45       85.94      1.69 o 
  -5   4   3      524.88      536.22      6.91 o 
  -4   4   3      251.83      203.02      3.46 o 
  -3   4   3      383.88      366.04      4.81 o 
  -2   4   3     1620.22     1632.80     19.64 o 
  -1   4   3       81.62       97.75      2.35 o 
   0   4   3      502.64      491.07      8.76 o 
   1   4   3      133.81      133.31      2.87 o 
   2   4   3     1057.51     1154.41     16.13 o 
   3   4   3     2792.09     2993.79     41.22 o 
   4   4   3      618.05      668.15      9.71 o 
   5   4   3      521.39      531.34      7.92 o 
   6   4   3      360.74      386.49      6.03 o 
   7   4   3      470.16      471.79      7.67 o 
   8   4   3       96.81       94.10      2.95 o 
   9   4   3      102.61      105.75      3.14 o 
  10   4   3       53.67       53.99      2.39 o 
  11   4   3       60.99       56.47      2.51 o 
  12   4   3      122.16      124.00      8.02 o 
  13   4   3        0.81        0.48      1.19 o 
  14   4   3        0.21        0.87      2.41 o 
  15   4   3        6.39        4.75      2.32 o 
 -15   5   3        3.74        3.57      2.14 o 
 -14   5   3        4.36        5.17      2.14 o 
 -13   5   3        0.37       -1.78      1.78 o 
 -12   5   3        3.10        3.21      1.96 o 
 -11   5   3       98.49       91.30      4.46 o 
 -10   5   3        7.88        7.13      1.78 o 
  -9   5   3       16.66       12.49      1.13 o 
  -8   5   3        0.58        0.68      0.68 o 
  -7   5   3        0.03        0.30      0.62 o 
  -6   5   3       59.09       64.78      1.51 o 
  -5   5   3        0.02        0.93      0.41 o 
  -4   5   3      504.03      535.99      6.95 o 
  -3   5   3       79.66       95.95      1.70 o 
  -2   5   3        0.38       -0.30      0.36 o 
  -1   5   3      448.77      465.38      5.96 o 
   0   5   3       33.73       33.73      1.41 o 
   1   5   3      396.08      421.91      7.75 o 
   2   5   3      164.91      180.72      4.52 o 
   3   5   3       57.19       65.71      1.53 o 
   4   5   3      276.63      265.76      4.32 o 
   5   5   3        1.86        3.29      0.67 o 
   6   5   3     1129.75     1158.10     16.61 o 
   7   5   3      303.44      306.75      6.36 o 
   8   5   3       85.20       87.23      2.82 o 
   9   5   3      324.99      331.96      7.06 o 
  10   5   3      132.50      133.85      3.88 o 
  11   5   3        8.49        6.63      1.34 o 
  12   5   3       11.29        7.22      1.45 o 
  13   5   3        2.53        2.88      1.28 o 
  14   5   3        0.03       -1.10      1.37 o 
 -14   6   3        0.06        0.00      1.96 o 
 -13   6   3        4.77        2.67      1.96 o 
 -12   6   3       19.55       17.65      2.67 o 
 -11   6   3       12.33       13.02      2.32 o 
 -10   6   3        6.18        6.06      1.96 o 
  -9   6   3      150.06      139.45      5.53 o 
  -8   6   3        6.17        5.53      1.78 o 
  -7   6   3       20.48       22.06      1.50 o 
  -6   6   3       22.60       19.03      1.39 o 
  -5   6   3       44.85       47.70      3.66 o 
  -4   6   3        0.02        0.73      0.53 o 
  -3   6   3      224.78      227.40      3.33 o 
  -2   6   3        7.30       12.73      0.68 o 
  -1   6   3        0.13        0.32      0.60 o 
   0   6   3      282.64      288.64      4.76 o 
   1   6   3       11.01        8.37      0.99 o 
   2   6   3      420.85      436.99      6.65 o 
   3   6   3        0.00       -0.25      0.56 o 
   4   6   3       65.90       69.85      1.80 o 
   5   6   3        1.31        0.36      0.89 o 
   6   6   3      220.33      219.99      5.03 o 
   7   6   3      106.97      105.03      4.64 o 
   8   6   3       73.70       79.04      2.87 o 
   9   6   3      216.52      227.89      5.40 o 
  10   6   3        6.27        4.13      1.28 o 
  11   6   3        0.77       -0.53      1.24 o 
  12   6   3       18.84       19.79      2.50 o 
  13   6   3        0.57        3.39      1.96 o 
 -13   7   3        0.06       -0.71      1.96 o 
 -12   7   3        1.56        2.32      1.96 o 
 -11   7   3       19.46       20.69      2.85 o 
 -10   7   3       11.43       10.88      2.32 o 
  -9   7   3        6.23        4.28      1.78 o 
  -8   7   3        0.60        0.71      1.60 o 
  -7   7   3       19.91       17.30      2.32 o 
  -6   7   3        0.00       -0.36      1.43 o 
  -5   7   3       96.79       96.48      4.28 o 
  -4   7   3        0.16        0.34      0.94 o 
  -3   7   3       86.44       85.33      2.69 o 
  -2   7   3       27.35       28.00      1.75 o 
  -1   7   3        1.00        2.67      0.94 o 
   0   7   3      130.94      129.99      4.64 o 
   1   7   3       24.78       25.71      1.50 o 
   2   7   3       13.79       15.08      1.69 o 
   3   7   3       10.10        9.14      1.11 o 
   4   7   3       16.27       15.99      1.28 o 
   5   7   3        3.94        2.36      1.02 o 
   6   7   3       82.66       76.99      2.64 o 
   7   7   3       64.96       57.46      3.39 o 
   8   7   3        1.12       -1.43      1.43 o 
   9   7   3        3.47        3.21      1.60 o 
  10   7   3       10.89       13.02      2.14 o 
  11   7   3        0.33       -0.36      1.60 o 
  12   7   3        1.19        0.89      1.78 o 
 -12   8   3        2.51        2.32      2.32 o 
 -11   8   3       11.00        4.99      2.14 o 
 -10   8   3        6.27        6.95      2.32 o 
  -9   8   3       25.79       18.72      2.67 o 
  -8   8   3       10.99       11.23      2.32 o 
  -7   8   3       10.86        8.92      1.96 o 
  -6   8   3        0.01        0.18      1.43 o 
  -5   8   3       15.49       16.94      2.32 o 
  -4   8   3       24.34       20.69      2.50 o 
  -3   8   3       36.68       41.02      3.21 o 
  -2   8   3       14.63       12.48      1.96 o 
  -1   8   3        6.20        5.71      1.78 o 
   0   8   3       21.74       19.79      2.32 o 
   1   8   3        8.38        9.11      1.15 o 
   2   8   3        1.11       -1.07      1.07 o 
   3   8   3       42.50       37.63      2.50 o 
   4   8   3        4.50        3.74      1.43 o 
   5   8   3       15.71       17.48      1.96 o 
   6   8   3       14.14       12.66      1.96 o 
   7   8   3       70.63       65.27      3.57 o 
   8   8   3       35.72       36.74      3.03 o 
   9   8   3       14.01       11.59      2.14 o 
  10   8   3        4.34        6.06      1.96 o 
  11   8   3        1.17        2.32      1.96 o 
 -10   9   3        1.74        1.60      2.14 o 
  -9   9   3        0.13       -1.78      1.96 o 
  -8   9   3        4.72        6.24      2.14 o 
  -7   9   3        1.99       -1.78      1.78 o 
  -6   9   3        0.58        1.43      1.78 o 
  -5   9   3        4.60        5.71      1.96 o 
  -4   9   3       41.57       43.51      3.39 o 
  -3   9   3       10.30        8.56      1.96 o 
  -2   9   3        2.03        4.81      1.78 o 
  -1   9   3       45.34       44.23      3.39 o 
   0   9   3       42.23       43.16      2.18 o 
   1   9   3        0.41       -0.36      1.43 o 
   2   9   3        0.02        1.43      1.25 o 
   3   9   3        0.31       -0.53      1.25 o 
   4   9   3        2.48        4.28      1.60 o 
   5   9   3        0.05       -1.43      1.43 o 
   6   9   3        3.11        2.67      1.60 o 
   7   9   3        0.07       -1.07      1.60 o 
   8   9   3       10.40        6.42      1.96 o 
   9   9   3       23.33       24.43      2.85 o 
  -7  10   3        3.40        3.03      1.96 o 
  -6  10   3        0.15       -1.78      1.78 o 
  -5  10   3        1.51        0.18      1.96 o 
  -4  10   3       30.01       32.63      3.21 o 
  -3  10   3        1.73       -0.18      1.78 o 
  -2  10   3       10.64        9.27      2.14 o 
  -1  10   3        9.63       10.91      2.23 o 
   0  10   3        0.00       -0.15      1.19 o 
   1  10   3        5.29        5.94      1.37 o 
   2  10   3        0.04        0.24      1.07 o 
   3  10   3        0.12       -0.36      1.43 o 
   4  10   3        7.93        7.85      1.78 o 
   5  10   3        6.16        6.42      1.96 o 
   6  10   3        1.95        1.78      1.78 o 
 -17   0   4        6.62        6.95      2.32 o 
 -16   0   4       16.83       20.15      2.85 o 
 -15   0   4       74.80       79.18      4.64 o 
 -14   0   4      358.20      374.49     11.41 o 
 -13   0   4        6.71        6.60      1.78 o 
 -12   0   4       51.69       50.61      2.33 o 
 -11   0   4      124.65      126.36      3.47 o 
 -10   0   4        1.42        1.18      0.81 o 
  -9   0   4      106.46      102.85      2.77 o 
  -8   0   4       23.27       11.51      3.39 o 
  -7   0   4     2530.72     2752.12     46.78 o 
  -6   0   4     1156.05     1210.94     20.93 o 
  -5   0   4     3180.32     3369.63     46.40 o 
  -4   0   4      603.37      650.60     10.90 o 
  -3   0   4      472.29      510.09      7.31 o 
  -2   0   4        1.18       -0.21      0.21 o 
  -1   0   4       18.99       17.80      0.51 o 
   0   0   4     1581.48     1500.10     20.66 o 
   1   0   4      223.85      222.86      6.87 o 
   2   0   4     2579.64     2504.81     59.56 o 
   3   0   4      301.20      272.84      7.13 o 
   4   0   4      514.54      595.80     14.80 o 
   5   0   4     4357.51     4740.51    112.70 o 
   6   0   4       10.87       19.26      1.78 o 
   7   0   4       51.08       52.07      2.50 o 
   8   0   4        4.42        4.81      1.25 o 
   9   0   4      382.88      346.49      9.99 o 
  10   0   4      380.54      377.70     10.88 o 
  11   0   4      815.12      766.46     20.33 o 
  12   0   4        1.33        1.43      1.60 o 
  13   0   4      108.25      105.39      4.99 o 
  14   0   4      376.24      381.80     11.77 o 
  15   0   4        9.80       11.59      2.50 o 
  16   0   4        0.84        0.53      2.14 o 
 -17   1   4        5.85        2.14      2.14 o 
 -16   1   4        6.90        5.49      1.57 o 
 -15   1   4        0.00        0.67      1.32 o 
 -14   1   4        4.36        3.46      1.32 o 
 -13   1   4       56.54       54.37      2.09 o 
 -12   1   4        1.34       -0.01      0.85 o 
 -11   1   4       23.21       25.86      2.23 o 
 -10   1   4       65.14       67.64      1.67 o 
  -9   1   4      127.84      131.47      2.34 o 
  -8   1   4      220.88      243.09      3.57 o 
  -7   1   4        0.08       -0.16      0.39 o 
  -6   1   4      190.88      196.63      2.58 o 
  -5   1   4      259.24      282.60      3.41 o 
  -4   1   4       68.94       62.86      0.92 o 
  -3   1   4      131.21      138.96      1.80 o 
  -2   1   4     1283.09     1223.17     10.38 o 
  -1   1   4      335.72      375.28      3.26 o 
   0   1   4       54.93       37.75      0.64 o 
   1   1   4       43.37       36.85      0.99 o 
   2   1   4      389.92      417.98      6.30 o 
   3   1   4      502.98      500.98      8.82 o 
   4   1   4      347.56      360.29      6.62 o 
   5   1   4       55.53       62.44      1.83 o 
   6   1   4        0.00        0.08      0.89 o 
   7   1   4       28.37       27.27      1.45 o 
   8   1   4       34.29       28.86      1.45 o 
   9   1   4      110.38      106.33      5.80 o 
  10   1   4       56.28       58.64      2.27 o 
  11   1   4       76.16       82.94      2.90 o 
  12   1   4        0.17        0.27      1.13 o 
  13   1   4       23.80       22.46      1.89 o 
  14   1   4       24.99       26.84      2.13 o 
  15   1   4        2.98        1.75      1.32 o 
  16   1   4        0.12       -1.34      1.51 o 
 -17   2   4        0.46       -0.18      1.96 o 
 -16   2   4        3.10        4.46      2.14 o 
 -15   2   4       86.65       86.81      5.88 o 
 -14   2   4      184.68      182.12      5.87 o 
 -13   2   4        2.87        1.41      0.96 o 
 -12   2   4        1.16        0.45      0.78 o 
 -11   2   4        0.63        0.00      0.71 o 
 -10   2   4        2.94        0.83      0.72 o 
  -9   2   4        0.04        0.67      0.58 o 
  -8   2   4       16.22       15.81      0.80 o 
  -7   2   4       92.57      117.13      2.05 o 
  -6   2   4      736.99      761.33      8.55 o 
  -5   2   4        1.49        1.07      0.36 o 
  -4   2   4      521.99      474.97      6.04 o 
  -3   2   4     1486.39     1537.85     16.49 o 
  -2   2   4       41.09       55.04      0.70 o 
  -1   2   4      254.20      264.36      3.35 o 
   0   2   4      855.76      847.64     14.75 o 
   1   2   4       86.72       90.95      3.03 o 
   2   2   4     2989.98     3065.99     51.70 o 
   3   2   4      134.83      154.41      3.07 o 
   4   2   4     2380.71     2662.69     45.02 o 
   5   2   4     2439.43     2665.04     36.82 o 
   6   2   4      324.16      334.59      5.60 o 
   7   2   4        0.46        0.00      0.47 o 
   8   2   4       98.49      100.74      2.43 o 
   9   2   4      428.81      406.37      8.07 o 
  10   2   4      263.23      265.51      5.85 o 
  11   2   4      375.13      351.57      7.44 o 
  12   2   4        0.04       -1.07      1.07 o 
  13   2   4       12.85       11.49      1.57 o 
  14   2   4       49.44       51.62      2.71 o 
  15   2   4       47.15       53.05      3.57 o 
 -16   3   4        4.02        1.25      2.32 o 
 -15   3   4       25.69       31.56      3.39 o 
 -14   3   4       47.87       42.62      3.57 o 
 -13   3   4      260.92      259.23     10.37 o 
 -12   3   4        0.02       -1.18      1.18 o 
 -11   3   4       43.79       41.78      1.74 o 
 -10   3   4       20.83       20.22      2.24 o 
  -9   3   4      116.98      129.58      2.74 o 
  -8   3   4        1.83        2.45      0.68 o 
  -7   3   4       45.43       44.59      1.36 o 
  -6   3   4       96.10      125.36      2.09 o 
  -5   3   4       28.76       38.17      2.34 o 
  -4   3   4      175.08      177.54      3.79 o 
  -3   3   4      418.75      454.23      5.74 o 
  -2   3   4      408.90      416.16      5.28 o 
  -1   3   4      105.33      122.91      2.45 o 
   0   3   4      598.25      626.56     11.22 o 
   1   3   4      192.91      252.51      7.13 o 
   2   3   4      815.85      942.01     13.14 o 
   3   3   4      200.07      214.54      3.31 o 
   4   3   4     1363.56     1455.63     20.31 o 
   5   3   4        1.91        1.87      0.46 o 
   6   3   4        4.05        4.24      0.56 o 
   7   3   4        7.83       11.68      0.77 o 
   8   3   4       23.32       19.75      1.07 o 
   9   3   4       88.71       90.17      2.84 o 
  10   3   4      134.32      126.59      3.52 o 
  11   3   4       22.89       27.44      6.42 o 
  12   3   4        0.50        0.36      1.07 o 
  13   3   4        1.43        2.00      1.19 o 
  14   3   4        2.63        2.10      1.32 o 
  15   3   4        0.90       -0.02      1.37 o 
 -16   4   4        2.71        2.50      2.32 o 
 -15   4   4       33.53       36.38      3.74 o 
 -14   4   4        0.00       -1.78      1.78 o 
 -13   4   4        1.64        0.89      1.78 o 
 -12   4   4        0.21       -0.62      1.52 o 
 -11   4   4       73.58       68.62      4.01 o 
 -10   4   4        1.10        0.48      0.72 o 
  -9   4   4        7.90        5.78      0.82 o 
  -8   4   4        0.96        2.58      0.68 o 
  -7   4   4      102.06      131.07      2.73 o 
  -6   4   4       70.26       73.14      1.57 o 
  -5   4   4       41.87       58.21      1.57 o 
  -4   4   4      145.28       97.37      1.69 o 
  -3   4   4     1358.78     1345.17     16.31 o 
  -2   4   4        0.02       -0.23      0.41 o 
  -1   4   4       12.83       13.07      0.73 o 
   0   4   4      922.60      857.23     12.21 o 
   1   4   4     1641.24     1703.12     29.00 o 
   2   4   4       61.45       76.60      1.46 o 
   3   4   4        0.10        0.64      0.36 o 
   4   4   4        5.27        8.56      0.58 o 
   5   4   4        0.37        0.25      0.46 o 
   6   4   4        2.41        2.00      0.58 o 
   7   4   4       51.80       46.83      2.29 o 
   8   4   4      419.62      434.52      8.65 o 
   9   4   4      433.53      412.49      8.31 o 
  10   4   4       40.97       44.08      2.13 o 
  11   4   4       16.74       16.67      1.57 o 
  12   4   4        3.36        4.60      1.19 o 
  13   4   4        0.50       -0.08      1.11 o 
  14   4   4        0.03       -0.23      1.19 o 
 -15   5   4        7.23        9.99      2.67 o 
 -14   5   4       26.02       28.18      3.21 o 
 -13   5   4       57.53       57.78      4.10 o 
 -12   5   4       18.02       17.30      2.50 o 
 -11   5   4       56.94       46.54      3.39 o 
 -10   5   4        1.00        2.18      1.07 o 
  -9   5   4       44.85       43.91      2.08 o 
  -8   5   4      129.23      149.92      5.62 o 
  -7   5   4       71.28       66.18      1.80 o 
  -6   5   4       13.54       11.56      0.89 o 
  -5   5   4       50.84       61.50      1.41 o 
  -4   5   4       59.65       62.71      1.42 o 
  -3   5   4       29.26       26.86      2.46 o 
  -2   5   4        0.83        1.12      0.54 o 
  -1   5   4      243.41      268.85      4.38 o 
   0   5   4      137.17      117.51      2.26 o 
   1   5   4       68.63       66.24      2.59 o 
   2   5   4      257.77      303.87      4.68 o 
   3   5   4       24.31       24.58      1.00 o 
   4   5   4      193.27      198.03      4.43 o 
   5   5   4      206.16      202.69      3.55 o 
   6   5   4       98.30      121.77      3.25 o 
   7   5   4       78.52       85.92      2.69 o 
   8   5   4       15.16       19.45      1.54 o 
   9   5   4        4.91        5.87      1.34 o 
  10   5   4        2.16        1.96      1.11 o 
  11   5   4        4.81        5.45      1.24 o 
  12   5   4        6.61        7.46      1.50 o 
  13   5   4        0.05        0.10      1.19 o 
  14   5   4       10.67       11.98      1.75 o 
 -14   6   4        5.77        4.99      2.32 o 
 -13   6   4        0.02        1.07      1.96 o 
 -12   6   4        3.93        1.96      1.96 o 
 -11   6   4       23.16       22.65      2.67 o 
 -10   6   4        0.67       -0.18      1.60 o 
  -9   6   4       11.68       12.48      2.14 o 
  -8   6   4       10.14        9.96      1.32 o 
  -7   6   4        6.82        5.25      1.07 o 
  -6   6   4       10.86       10.99      1.78 o 
  -5   6   4       18.99       23.04      3.30 o 
  -4   6   4       54.17       53.50      1.77 o 
  -3   6   4       39.04       46.64      1.17 o 
  -2   6   4       68.63       67.51      1.76 o 
  -1   6   4       10.06        6.97      0.78 o 
   0   6   4      470.68      487.58      7.81 o 
   1   6   4      151.75      155.81      3.50 o 
   2   6   4       33.65       33.55      1.18 o 
   3   6   4       20.66       19.60      1.09 o 
   4   6   4      309.02      313.64      5.10 o 
   5   6   4      208.91      204.67      4.57 o 
   6   6   4       79.15       76.55      2.61 o 
   7   6   4       34.03       35.64      3.66 o 
   8   6   4       44.95       59.44      2.51 o 
   9   6   4      151.78      166.46      4.44 o 
  10   6   4       12.94       13.62      1.62 o 
  11   6   4        4.23        3.87      1.28 o 
  12   6   4        4.08        4.41      1.37 o 
  13   6   4        0.00        0.89      1.78 o 
 -13   7   4       13.05       13.91      2.85 o 
 -12   7   4        6.19        9.45      2.50 o 
 -11   7   4       22.65       16.05      2.67 o 
 -10   7   4        0.16        0.18      1.78 o 
  -9   7   4       77.33       73.11      4.28 o 
  -8   7   4        2.74        2.85      1.78 o 
  -7   7   4        0.31        1.43      1.60 o 
  -6   7   4        6.89        7.13      1.96 o 
  -5   7   4       38.85       42.80      3.03 o 
  -4   7   4       25.28       24.19      1.70 o 
  -3   7   4        3.68        4.61      1.19 o 
  -2   7   4       11.77       13.12      1.39 o 
  -1   7   4      101.91      102.27      5.71 o 
   0   7   4        9.17        7.98      1.26 o 
   1   7   4      279.81      280.25     11.59 o 
   2   7   4       29.73       25.67      1.54 o 
   3   7   4       98.70       99.03      2.74 o 
   4   7   4        3.04        2.54      1.07 o 
   5   7   4      276.97      286.81      9.27 o 
   6   7   4       71.85       79.84      4.64 o 
   7   7   4      225.88      233.01     16.23 o 
   8   7   4        4.73        8.26      1.41 o 
   9   7   4       17.13       19.79      2.14 o 
  10   7   4       40.79       45.83      3.21 o 
  11   7   4        1.24        1.78      1.78 o 
  12   7   4       31.24       33.35      3.21 o 
 -11   8   4        0.27        3.57      1.96 o 
 -10   8   4        4.26        2.14      1.96 o 
  -9   8   4        1.09        1.07      1.78 o 
  -8   8   4        3.95        7.31      2.14 o 
  -7   8   4       13.78       12.84      2.32 o 
  -6   8   4        4.14        2.85      1.78 o 
  -5   8   4       21.59       17.65      2.32 o 
  -4   8   4        2.63        0.89      1.60 o 
  -3   8   4       33.18       33.88      3.21 o 
  -2   8   4      134.15      141.77      5.71 o 
  -1   8   4       38.81       34.24      3.03 o 
   0   8   4       58.35       48.51      3.21 o 
   1   8   4       23.06       17.92      1.41 o 
   2   8   4       14.05       15.69      1.60 o 
   3   8   4        3.16        1.07      1.25 o 
   4   8   4        2.12        0.00      1.25 o 
   5   8   4        0.21       -1.25      1.25 o 
   6   8   4        7.17        6.60      1.60 o 
   7   8   4        0.02       -1.43      1.43 o 
   8   8   4       17.10       15.51      2.14 o 
   9   8   4       18.09       16.94      2.32 o 
  10   8   4       28.03       35.84      3.21 o 
  -9   9   4        2.40        1.07      2.14 o 
  -8   9   4       14.82       16.58      2.67 o 
  -7   9   4        0.07        0.53      1.96 o 
  -6   9   4       29.18       25.32      2.85 o 
  -5   9   4        3.49        3.03      1.96 o 
  -4   9   4        6.10        7.67      1.96 o 
  -3   9   4        1.02        2.67      1.78 o 
  -2   9   4        6.78        7.13      1.96 o 
  -1   9   4        2.11        3.39      1.78 o 
   0   9   4        0.16        0.75      0.99 o 
   1   9   4       18.43       15.69      1.41 o 
   2   9   4        0.12        0.41      1.16 o 
   3   9   4        6.86        7.85      1.60 o 
   4   9   4        6.60        6.95      1.60 o 
   5   9   4        1.27       -0.36      1.43 o 
   6   9   4        4.50        3.21      1.60 o 
   7   9   4        0.03       -0.89      1.60 o 
   8   9   4        0.02       -1.25      1.60 o 
  -7  10   4       27.48       26.93      3.21 o 
  -6  10   4        0.08        0.36      1.96 o 
  -5  10   4        5.33        5.35      2.14 o 
  -4  10   4        1.86        3.57      2.14 o 
  -3  10   4        3.10        5.71      2.14 o 
  -2  10   4       54.39       49.75      3.92 o 
  -1  10   4        2.20        1.45      2.05 o 
   0  10   4        4.78        1.99      1.15 o 
   1  10   4        0.29       -1.07      1.07 o 
   2  10   4        3.70        4.47      1.19 o 
   3  10   4        0.03       -1.07      1.07 o 
   4  10   4        0.56       -1.43      1.43 o 
   5  10   4        3.62        2.85      1.60 o 
 -17   1   5        4.43        4.28      2.14 o 
 -16   1   5        0.02       -0.71      1.78 o 
 -15   1   5       10.36        7.00      1.51 o 
 -14   1   5       12.90       13.97      1.99 o 
 -13   1   5        6.05        5.09      1.02 o 
 -12   1   5       46.35       46.44      1.81 o 
 -11   1   5      162.94      143.02      2.67 o 
 -10   1   5      177.25      175.81      3.01 o 
  -9   1   5      107.67      123.09      2.27 o 
  -8   1   5      125.74      151.39      2.52 o 
  -7   1   5       98.81      102.46      1.87 o 
  -6   1   5     1393.93     1499.64     16.30 o 
  -5   1   5        5.13        1.77      0.48 o 
  -4   1   5        6.39        8.69      0.39 o 
  -3   1   5      462.94      514.23      5.77 o 
  -2   1   5      533.87      607.54      6.09 o 
  -1   1   5     1872.52     1935.02     17.43 o 
   0   1   5     1623.71     1589.56     18.99 o 
   1   1   5        9.77       15.31      0.96 o 
   2   1   5      264.82      300.11      4.38 o 
   3   1   5     2005.67     2105.24     35.68 o 
   4   1   5      594.86      617.65     10.97 o 
   5   1   5      970.12      960.29     16.77 o 
   6   1   5        0.12       -0.80      0.98 o 
   7   1   5      281.76      273.33      5.62 o 
   8   1   5      159.13      156.86      3.72 o 
   9   1   5        0.36        1.47      0.81 o 
  10   1   5       81.38       69.62      2.58 o 
  11   1   5        7.09       12.30      1.69 o 
  12   1   5      434.19      440.91      9.14 o 
  13   1   5      139.64      138.76      4.16 o 
  14   1   5        8.33        9.01      1.51 o 
  15   1   5        0.02        0.83      1.37 o 
 -16   2   5        0.27        0.18      1.96 o 
 -15   2   5       90.87       98.47      6.51 o 
 -14   2   5        3.32        2.61      1.12 o 
 -13   2   5       53.81       56.36      2.16 o 
 -12   2   5        1.34        0.91      0.84 o 
 -11   2   5       30.47       28.82      2.24 o 
 -10   2   5      104.65       97.87      2.44 o 
  -9   2   5      151.51      161.00      2.74 o 
  -8   2   5      237.22      260.77      3.85 o 
  -7   2   5        5.10        8.37      0.66 o 
  -6   2   5     1283.80     1274.06     13.97 o 
  -5   2   5      784.25      848.32      9.38 o 
  -4   2   5      224.23      225.69      7.26 o 
  -3   2   5      100.35      101.26      1.39 o 
  -2   2   5       65.73       65.35      1.19 o 
  -1   2   5        0.85        0.68      0.23 o 
   0   2   5     1063.89     1139.44     19.67 o 
   1   2   5      216.57      190.80      4.46 o 
   2   2   5       14.27       35.25      1.78 o 
   3   2   5      330.11      328.85      6.04 o 
   4   2   5       10.92       10.08      1.07 o 
   5   2   5       62.69       87.23      2.26 o 
   6   2   5       21.68       19.76      1.19 o 
   7   2   5       55.07       54.96      2.87 o 
   8   2   5        6.56        7.67      0.84 o 
   9   2   5      150.37      143.33      7.67 o 
  10   2   5        3.45        3.94      1.60 o 
  11   2   5        6.49        3.82      1.96 o 
  12   2   5        0.03       -0.84      1.07 o 
  13   2   5       76.92       77.63      3.21 o 
  14   2   5        1.04        1.83      1.32 o 
  15   2   5       19.48       20.84      2.94 o 
 -16   3   5       45.38       59.03      4.28 o 
 -15   3   5       54.24       54.39      4.10 o 
 -14   3   5        0.89        0.63      1.37 o 
 -13   3   5       17.43       12.47      1.70 o 
 -12   3   5        0.30        0.24      0.84 o 
 -11   3   5       36.75       22.40      1.34 o 
 -10   3   5        0.07        1.16      0.78 o 
  -9   3   5       93.52       99.40      2.36 o 
  -8   3   5      166.82      188.01      3.50 o 
  -7   3   5      371.91      381.18      5.21 o 
  -6   3   5      954.72     1021.71     11.31 o 
  -5   3   5      216.97      242.34      3.45 o 
  -4   3   5       90.10       98.85      1.49 o 
  -3   3   5        5.16        2.67      0.39 o 
  -2   3   5       26.09       29.29      0.73 o 
  -1   3   5      388.50      347.30      5.17 o 
   0   3   5      392.53      420.50      7.82 o 
   1   3   5     1484.77     1619.22     39.41 o 
   2   3   5      349.94      371.38      6.78 o 
   3   3   5      217.28      265.82      5.08 o 
   4   3   5       83.12       85.91      1.67 o 
   5   3   5      397.08      421.01      6.31 o 
   6   3   5        5.01        4.32      0.56 o 
   7   3   5       51.62       49.18      1.46 o 
   8   3   5      190.48      193.12      4.46 o 
   9   3   5        8.87        6.66      1.34 o 
  10   3   5      141.03      138.43      3.78 o 
  11   3   5       14.75       16.38      1.54 o 
  12   3   5        6.01        5.13      1.32 o 
  13   3   5       66.12       65.25      2.77 o 
  14   3   5        0.62       -0.39      1.32 o 
  15   3   5        0.22       -0.53      1.39 o 
 -16   4   5        4.05        5.17      2.67 o 
 -15   4   5       66.11       53.14      4.10 o 
 -14   4   5        1.16        0.71      1.96 o 
 -13   4   5        0.08       -0.71      1.96 o 
 -12   4   5        5.54        5.19      1.96 o 
 -11   4   5      156.75      151.00      4.46 o 
 -10   4   5       32.71       26.70      2.41 o 
  -9   4   5        0.11        0.71      0.68 o 
  -8   4   5        1.85        0.38      0.68 o 
  -7   4   5       95.51      108.94      3.76 o 
  -6   4   5      112.03      103.73      2.29 o 
  -5   4   5      506.63      543.88      7.02 o 
  -4   4   5      576.98      576.07      7.32 o 
  -3   4   5      172.83      170.15      3.03 o 
  -2   4   5      862.49      940.50     13.41 o 
  -1   4   5       16.02       13.30      0.68 o 
   0   4   5      609.35      655.13      9.49 o 
   1   4   5       80.76       89.87      2.85 o 
   2   4   5      139.88      163.32      2.63 o 
   3   4   5      160.89      168.86      2.76 o 
   4   4   5      278.49      284.73      4.44 o 
   5   4   5      179.07      194.26      3.27 o 
   6   4   5       49.54       52.61      1.47 o 
   7   4   5        5.01        9.39      4.01 o 
   8   4   5       94.16       90.85      2.82 o 
   9   4   5       33.81       30.21      1.88 o 
  10   4   5        0.22        1.13      1.16 o 
  11   4   5        1.58        1.88      1.11 o 
  12   4   5        0.25       -0.77      1.07 o 
  13   4   5        3.89        3.78      1.32 o 
  14   4   5       29.83       30.67      2.31 o 
 -15   5   5       63.21       72.22      5.17 o 
 -14   5   5        1.28        0.53      2.14 o 
 -13   5   5       21.83       15.69      2.67 o 
 -12   5   5        4.29        4.46      1.96 o 
 -11   5   5       63.18       50.94      2.58 o 
 -10   5   5       98.45       93.46      3.09 o 
  -9   5   5        0.09        1.25      1.01 o 
  -8   5   5       10.95        8.96      2.32 o 
  -7   5   5       19.63       16.94      1.39 o 
  -6   5   5       73.33       87.73      1.81 o 
  -5   5   5      240.04      260.63      3.89 o 
  -4   5   5      115.19      120.76      2.02 o 
  -3   5   5       43.15       45.69      1.44 o 
  -2   5   5        9.96        8.00      0.75 o 
  -1   5   5      183.94      188.64      3.30 o 
   0   5   5      276.22      289.73      4.60 o 
   1   5   5       57.80       59.19      1.65 o 
   2   5   5       64.52       73.16      1.57 o 
   3   5   5      177.75      180.77      3.05 o 
   4   5   5       34.59       31.68      1.13 o 
   5   5   5      122.32      135.51      2.63 o 
   6   5   5       28.56       33.01      2.50 o 
   7   5   5      240.97      242.63      5.33 o 
   8   5   5       16.51       19.19      3.03 o 
   9   5   5       57.55       56.54      2.48 o 
  10   5   5        0.39       -0.99      0.99 o 
  11   5   5        5.97        7.18      1.87 o 
  12   5   5        3.86        3.73      1.52 o 
  13   5   5        2.05        1.82      1.60 o 
 -14   6   5        6.63        8.56      2.67 o 
 -13   6   5        9.76       11.77      2.50 o 
 -12   6   5        5.11        3.57      1.96 o 
 -11   6   5        0.14       -0.18      1.78 o 
 -10   6   5       20.68       13.91      2.32 o 
  -9   6   5        3.05        3.03      1.78 o 
  -8   6   5       14.76       10.94      1.87 o 
  -7   6   5        9.01        7.12      1.26 o 
  -6   6   5      106.34      106.44      3.27 o 
  -5   6   5      117.41      108.43      4.81 o 
  -4   6   5      471.34      474.48      9.27 o 
  -3   6   5      439.36      462.35      7.23 o 
  -2   6   5       21.86       25.51      1.21 o 
  -1   6   5       22.09       21.53      1.10 o 
   0   6   5       86.98       77.90      2.26 o 
   1   6   5       95.55       87.15      1.99 o 
   2   6   5      219.99      211.15      3.49 o 
   3   6   5        3.63        4.34      0.58 o 
   4   6   5        0.03       -0.22      0.73 o 
   5   6   5      117.03      117.66      3.08 o 
   6   6   5        9.98        9.74      1.19 o 
   7   6   5        4.77        4.24      1.19 o 
   8   6   5      358.56      371.51      7.79 o 
   9   6   5       30.82       25.75      3.21 o 
  10   6   5        7.40        9.70      1.41 o 
  11   6   5        3.85        6.37      1.37 o 
  12   6   5        8.80       11.65      1.67 o 
 -13   7   5        2.86        4.28      2.50 o 
 -12   7   5        1.92        1.60      2.32 o 
 -11   7   5       11.47        9.99      2.32 o 
 -10   7   5        6.20        5.17      2.14 o 
  -9   7   5        0.78        1.60      1.96 o 
  -8   7   5        2.06        3.92      1.78 o 
  -7   7   5       22.96       24.25      2.67 o 
  -6   7   5       23.83       23.00      2.67 o 
  -5   7   5        7.17        9.08      1.39 o 
  -4   7   5        5.59        5.25      1.19 o 
  -3   7   5      122.58      140.47      3.84 o 
  -2   7   5       35.99       33.14      2.08 o 
  -1   7   5        3.62        0.19      1.34 o 
   0   7   5       18.20       15.47      1.51 o 
   1   7   5       15.05       14.18      0.96 o 
   2   7   5        5.58        6.09      0.89 o 
   3   7   5        1.33        1.57      0.89 o 
   4   7   5        8.55        7.14      1.05 o 
   5   7   5        0.18        0.96      0.92 o 
   6   7   5       48.22       46.01      4.01 o 
   7   7   5       60.64       58.68      2.48 o 
   8   7   5       10.88       10.50      2.05 o 
   9   7   5       45.98       50.35      2.48 o 
  10   7   5       16.23       21.22      2.50 o 
  11   7   5        1.18        1.60      1.60 o 
 -11   8   5        0.73        1.96      2.14 o 
 -10   8   5        4.47        8.38      2.50 o 
  -9   8   5        1.16        1.25      1.96 o 
  -8   8   5        4.45        4.28      1.96 o 
  -7   8   5        2.20        4.64      1.96 o 
  -6   8   5        2.83        4.10      1.96 o 
  -5   8   5        4.33        5.35      1.96 o 
  -4   8   5       47.87       48.33      3.57 o 
  -3   8   5       65.88       64.73      3.92 o 
  -2   8   5       17.43       18.19      2.50 o 
  -1   8   5        2.04        0.89      1.78 o 
   0   8   5        7.41        7.49      1.96 o 
   1   8   5       55.64       51.43      2.10 o 
   2   8   5       75.65       71.80      2.59 o 
   3   8   5        7.85        6.95      1.43 o 
   4   8   5       13.32       11.59      1.60 o 
   5   8   5       52.05       51.89      2.85 o 
   6   8   5        0.98        1.07      1.43 o 
   7   8   5       20.24       16.05      1.96 o 
   8   8   5      122.00      123.40      4.99 o 
   9   8   5        0.02        0.71      1.60 o 
  10   8   5        4.36        8.74      2.14 o 
  -9   9   5        5.69        6.95      2.50 o 
  -8   9   5        0.59        1.96      2.14 o 
  -7   9   5        1.73        3.92      2.14 o 
  -6   9   5        7.24        6.95      2.14 o 
  -5   9   5        3.52        6.24      2.14 o 
  -4   9   5        0.88       -0.71      1.78 o 
  -3   9   5       28.15       26.75      2.85 o 
  -2   9   5       10.05        8.92      2.32 o 
  -1   9   5       29.08       24.97      2.85 o 
   0   9   5       33.37       33.62      2.50 o 
   1   9   5        9.53       10.59      1.32 o 
   2   9   5       23.05       19.96      1.58 o 
   3   9   5       26.38       21.93      2.14 o 
   4   9   5        0.84       -0.89      1.43 o 
   5   9   5        7.74        6.24      1.60 o 
   6   9   5       44.43       44.40      3.03 o 
   7   9   5        9.47       10.34      1.96 o 
   8   9   5        2.43        2.14      1.60 o 
  -6  10   5        6.51        7.67      2.32 o 
  -5  10   5        6.25        9.09      2.50 o 
  -4  10   5        0.21        0.18      1.96 o 
  -3  10   5        2.10        2.50      1.96 o 
  -2  10   5        0.05        0.00      1.96 o 
  -1  10   5        3.03        2.92      1.52 o 
   0  10   5        4.93        3.10      1.19 o 
   1  10   5        3.58        4.03      1.19 o 
   2  10   5        1.65        1.98      1.15 o 
   3  10   5        1.01        2.74      1.15 o 
   4  10   5        1.29        1.43      1.43 o 
   5  10   5        2.45        4.10      1.60 o 
 -15   0   6        0.27       -1.78      1.78 o 
 -14   0   6       78.44       83.03      5.53 o 
 -13   0   6        0.53       -1.01      1.01 o 
 -12   0   6        0.77       -0.27      1.01 o 
 -11   0   6      126.27      109.60      3.21 o 
 -10   0   6       70.08       66.98      3.66 o 
  -9   0   6      110.26       95.01      2.84 o 
  -8   0   6       25.74       33.53      1.64 o 
  -7   0   6       20.02       23.94      1.52 o 
  -6   0   6        1.10        0.98      0.63 o 
  -5   0   6      544.32      543.26      8.00 o 
  -4   0   6     1482.14     1704.56     23.71 o 
  -3   0   6     1153.12     1129.76     15.82 o 
  -2   0   6      335.22      280.78      5.17 o 
  -1   0   6     2068.27     2179.54     36.82 o 
   0   0   6       58.85       54.58      3.21 o 
   1   0   6      137.20       79.71      2.50 o 
   2   0   6        4.69        2.14      0.71 o 
   3   0   6      400.22      410.69     10.52 o 
   4   0   6        2.63        0.53      0.71 o 
   5   0   6     1375.05     1548.07     37.63 o 
   6   0   6     1841.09     1935.76     46.90 o 
   7   0   6      105.04      107.89      3.92 o 
   8   0   6      125.17      130.00      4.64 o 
   9   0   6      384.19      317.78      9.27 o 
  10   0   6        7.35        6.06      1.60 o 
  11   0   6      274.89      253.76      8.20 o 
  12   0   6       41.68       37.45      3.03 o 
  13   0   6       10.69        7.31      1.96 o 
  14   0   6        0.03       -0.36      1.78 o 
  15   0   6      119.26      130.00      6.06 o 
 -16   1   6        1.51        1.07      1.96 o 
 -15   1   6       12.40       10.86      1.70 o 
 -14   1   6        4.94        2.28      1.23 o 
 -13   1   6       27.61       26.49      1.58 o 
 -12   1   6       51.72       48.63      1.62 o 
 -11   1   6       94.74      105.94      2.29 o 
 -10   1   6       96.81      104.00      2.16 o 
  -9   1   6       87.07       82.77      1.80 o 
  -8   1   6       16.70        9.91      0.71 o 
  -7   1   6       50.63       64.34      1.43 o 
  -6   1   6        1.06        0.37      0.41 o 
  -5   1   6       42.94       47.72      1.00 o 
  -4   1   6       16.46       21.79      0.81 o 
  -3   1   6      443.99      518.98      5.33 o 
  -2   1   6      261.25      283.46      3.02 o 
  -1   1   6       55.33       60.87      0.91 o 
   0   1   6     1210.80     1247.38     18.70 o 
   1   1   6       70.61       45.93      0.80 o 
   2   1   6       24.62       30.78      0.77 o 
   3   1   6      384.96      394.72      5.76 o 
   4   1   6        2.18        3.99      1.16 o 
   5   1   6       36.78       43.26      2.14 o 
   6   1   6       24.84       23.88      1.32 o 
   7   1   6        8.40        7.77      0.94 o 
   8   1   6        5.91        4.62      0.94 o 
   9   1   6       71.63       74.72      2.52 o 
  10   1   6       16.86       11.71      1.32 o 
  11   1   6      113.13      107.76      4.99 o 
  12   1   6        8.72        8.22      1.39 o 
  13   1   6       22.46       21.32      1.89 o 
  14   1   6       16.18       20.31      1.95 o 
  15   1   6        0.01        3.18      1.50 o 
 -16   2   6        5.10        4.64      2.14 o 
 -15   2   6        0.35        2.05      1.39 o 
 -14   2   6        4.58        4.71      1.45 o 
 -13   2   6        6.82        9.06      1.57 o 
 -12   2   6       77.34       74.11      2.29 o 
 -11   2   6      109.65      105.89      3.27 o 
 -10   2   6        0.02       -0.33      1.05 o 
  -9   2   6        8.53        9.19      0.77 o 
  -8   2   6      180.89      205.46      3.23 o 
  -7   2   6      143.80      136.96      2.07 o 
  -6   2   6        3.27        3.55      0.46 o 
  -5   2   6      222.08      234.64      3.34 o 
  -4   2   6       75.93      104.47      1.54 o 
  -3   2   6       27.45       32.88      0.88 o 
  -2   2   6      306.51      299.08      3.91 o 
  -1   2   6     3072.77     3242.88     38.56 o 
   0   2   6      201.84      210.38      2.78 o 
   1   2   6      287.66      333.57      5.00 o 
   2   2   6      328.98      344.03      6.29 o 
   3   2   6        5.91        6.89      0.89 o 
   4   2   6      199.36      198.87      4.01 o 
   5   2   6      365.06      381.22      7.24 o 
   6   2   6      552.35      559.99     10.34 o 
   7   2   6       84.57      101.07      2.77 o 
   8   2   6        2.95        3.52      0.94 o 
   9   2   6      148.30      126.14      4.55 o 
  10   2   6       52.72       56.50      2.33 o 
  11   2   6       46.87       39.11      2.08 o 
  12   2   6        4.08        5.20      1.34 o 
  13   2   6       20.89       22.09      1.95 o 
  14   2   6       13.54       16.05      2.76 o 
 -16   3   6        3.14        3.03      2.32 o 
 -15   3   6        2.92        4.64      2.32 o 
 -14   3   6        3.89        5.31      1.45 o 
 -13   3   6      258.42      264.67     14.18 o 
 -12   3   6      149.40      146.37      4.22 o 
 -11   3   6        3.69        7.27      1.96 o 
 -10   3   6       44.93       55.68      1.87 o 
  -9   3   6       26.44       21.84      1.23 o 
  -8   3   6        0.96        1.64      0.57 o 
  -7   3   6       93.26      103.78      2.58 o 
  -6   3   6       28.51       25.20      1.02 o 
  -5   3   6       26.71       27.75      0.83 o 
  -4   3   6        5.31        4.66      0.40 o 
  -3   3   6      299.51      308.76      4.11 o 
  -2   3   6     1169.12     1218.65     14.80 o 
  -1   3   6      205.48      223.71      3.00 o 
   0   3   6       73.68       97.37      2.52 o 
   1   3   6       80.35      111.51      2.84 o 
   2   3   6      570.73      602.95     10.63 o 
   3   3   6      776.66      797.80     13.98 o 
   4   3   6       93.96      105.66      2.53 o 
   5   3   6       32.80       36.32      1.61 o 
   6   3   6       12.93       13.48      0.86 o 
   7   3   6      156.55      145.26      6.15 o 
   8   3   6       15.94       11.81      1.24 o 
   9   3   6       10.57        9.01      1.24 o 
  10   3   6       25.75       25.33      2.14 o 
  11   3   6       46.85       44.23      2.26 o 
  12   3   6        3.05        3.67      1.24 o 
  13   3   6        9.63        8.97      1.51 o 
  14   3   6       37.01       43.41      2.58 o 
 -15   4   6        1.67        2.32      2.14 o 
 -14   4   6        0.09       -1.78      1.78 o 
 -13   4   6       17.90       20.16      1.95 o 
 -12   4   6        9.54        9.72      1.57 o 
 -11   4   6       90.19       90.21      3.15 o 
 -10   4   6       17.94       14.20      1.51 o 
  -9   4   6       82.07       91.15      4.64 o 
  -8   4   6      205.95      191.72      3.62 o 
  -7   4   6        0.21        0.65      0.32 o 
  -6   4   6      141.60      162.62      2.61 o 
  -5   4   6      108.59      106.99      1.87 o 
  -4   4   6      609.19      568.46      8.54 o 
  -3   4   6      154.48      152.14      2.78 o 
  -2   4   6       33.42       35.51      1.81 o 
  -1   4   6       11.99       11.32      0.95 o 
   0   4   6      192.90      165.14      3.78 o 
   1   4   6      121.73      125.67      3.21 o 
   2   4   6       37.32       34.96      0.82 o 
   3   4   6      159.20      160.92      4.89 o 
   4   4   6       29.92       28.60      0.92 o 
   5   4   6        6.61        7.29      0.63 o 
   6   4   6       45.25       54.36      2.36 o 
   7   4   6       46.60       42.72      1.93 o 
   8   4   6       19.54       19.39      1.45 o 
   9   4   6       24.24       23.35      3.83 o 
  10   4   6       64.65       56.24      2.31 o 
  11   4   6        3.93        5.77      1.28 o 
  12   4   6        0.11       -1.11      1.11 o 
  13   4   6        2.84        2.84      1.37 o 
  14   4   6        3.41        3.83      1.45 o 
 -15   5   6       24.87       26.57      3.57 o 
 -14   5   6        1.99        4.28      2.32 o 
 -13   5   6       77.87       74.01      4.64 o 
 -12   5   6       50.89       41.91      3.57 o 
 -11   5   6       18.69       15.49      1.70 o 
 -10   5   6       14.21       11.69      1.51 o 
  -9   5   6        5.80        2.16      1.07 o 
  -8   5   6        1.16        1.96      1.01 o 
  -7   5   6       21.97       20.18      1.51 o 
  -6   5   6      254.26      259.17     10.79 o 
  -5   5   6      149.31      154.05      3.06 o 
  -4   5   6        2.63        1.90      0.67 o 
  -3   5   6      216.27      224.87      3.92 o 
  -2   5   6        9.86        9.12      0.70 o 
  -1   5   6       99.17       89.80      1.90 o 
   0   5   6       32.54       38.53      1.11 o 
   1   5   6       50.04       53.29      1.34 o 
   2   5   6       29.79       30.62      0.91 o 
   3   5   6        3.48        3.89      0.48 o 
   4   5   6        0.32        0.25      0.49 o 
   5   5   6       14.72       16.94      1.18 o 
   6   5   6       93.28       90.56      2.70 o 
   7   5   6      336.03      347.33      7.03 o 
   8   5   6       14.23       16.45      1.41 o 
   9   5   6        0.67        0.18      0.99 o 
  10   5   6        0.26       -0.89      0.99 o 
  11   5   6        2.95        6.73      1.32 o 
  12   5   6        7.10       11.95      1.62 o 
  13   5   6        1.70        1.72      1.37 o 
 -14   6   6        1.06       -1.07      2.32 o 
 -13   6   6        4.29        4.99      2.32 o 
 -12   6   6        2.66        3.39      2.14 o 
 -11   6   6        1.54       -1.60      1.78 o 
 -10   6   6       40.54       43.87      3.57 o 
  -9   6   6       57.16       53.16      2.52 o 
  -8   6   6       48.14       43.30      2.33 o 
  -7   6   6        8.88       12.51      3.30 o 
  -6   6   6      156.23      156.96      4.10 o 
  -5   6   6        4.80        7.71      1.26 o 
  -4   6   6      238.21      234.32     12.84 o 
  -3   6   6      178.56      182.37      3.46 o 
  -2   6   6        0.06       -1.58      1.69 o 
  -1   6   6      124.15      122.67      2.82 o 
   0   6   6        6.47        5.76      0.98 o 
   1   6   6       34.35       30.51      0.98 o 
   2   6   6       24.10       20.50      0.91 o 
   3   6   6       93.70       93.72      1.92 o 
   4   6   6        0.25        0.68      0.78 o 
   5   6   6        1.73        1.60      1.25 o 
   6   6   6       48.58       53.49      2.14 o 
   7   6   6        2.69        4.01      1.05 o 
   8   6   6       23.50       25.80      1.80 o 
   9   6   6        1.41        2.06      1.11 o 
  10   6   6       10.11       14.02      1.54 o 
  11   6   6        9.56       12.99      2.14 o 
  12   6   6        9.21       11.63      1.67 o 
 -12   7   6        0.89       -1.96      1.96 o 
 -11   7   6        0.00        0.53      1.96 o 
 -10   7   6        8.00        5.53      2.14 o 
  -9   7   6       54.74       49.93      3.92 o 
  -8   7   6       18.22       17.12      2.67 o 
  -7   7   6       10.69       11.23      2.32 o 
  -6   7   6       83.53       81.50      2.96 o 
  -5   7   6      158.65      153.51      4.81 o 
  -4   7   6       16.88       16.04      1.57 o 
  -3   7   6      126.24      128.99      3.78 o 
  -2   7   6      142.33      145.66      4.04 o 
  -1   7   6        3.79        0.09      1.13 o 
   0   7   6      173.94      180.26      6.51 o 
   1   7   6        2.40       -0.24      1.16 o 
   2   7   6      118.68      111.71      2.49 o 
   3   7   6        3.81        3.08      0.92 o 
   4   7   6        4.87        5.32      0.92 o 
   5   7   6       19.97       21.76      1.58 o 
   6   7   6      117.45      120.38      6.06 o 
   7   7   6      114.93      120.11      3.47 o 
   8   7   6        0.18        0.68      1.19 o 
   9   7   6        2.25        2.75      1.19 o 
  10   7   6       19.70       20.86      2.32 o 
  11   7   6       19.72       27.46      2.67 o 
 -11   8   6        4.40        2.85      2.14 o 
 -10   8   6        3.32        1.60      2.32 o 
  -9   8   6        6.74        6.06      2.14 o 
  -8   8   6       37.60       37.09      3.57 o 
  -7   8   6       20.60       21.04      3.03 o 
  -6   8   6      108.46      118.41      5.71 o 
  -5   8   6        2.05        5.17      1.96 o 
  -4   8   6        8.11        8.38      2.14 o 
  -3   8   6       26.58       24.25      2.85 o 
  -2   8   6        7.52        5.17      1.96 o 
  -1   8   6        7.31        3.03      1.96 o 
   0   8   6       51.17       46.01      3.57 o 
   1   8   6       93.26       88.39      2.70 o 
   2   8   6        3.94        3.11      0.94 o 
   3   8   6       11.36       11.95      1.43 o 
   4   8   6       41.76       43.87      2.50 o 
   5   8   6        3.16        2.85      1.25 o 
   6   8   6       11.29       11.41      1.78 o 
   7   8   6        1.71       -0.36      1.43 o 
   8   8   6       27.78       24.97      2.32 o 
   9   8   6        6.86        6.60      1.78 o 
  -9   9   6        1.21        3.57      2.32 o 
  -8   9   6       49.46       62.06      4.64 o 
  -7   9   6       18.51       16.94      2.85 o 
  -6   9   6        0.02       -0.71      1.96 o 
  -5   9   6       15.64       11.41      2.50 o 
  -4   9   6        0.27        1.96      1.96 o 
  -3   9   6        9.72        9.81      2.32 o 
  -2   9   6        3.54        2.14      2.14 o 
  -1   9   6        7.44        6.24      2.14 o 
   0   9   6        3.88        3.18      1.05 o 
   1   9   6        0.20       -0.56      0.92 o 
   2   9   6        7.65        5.53      1.15 o 
   3   9   6       13.18       11.59      1.32 o 
   4   9   6        8.28        8.38      1.60 o 
   5   9   6        1.80        0.89      1.43 o 
   6   9   6        7.36        8.20      1.78 o 
   7   9   6        0.02        0.71      1.43 o 
  -5  10   6        4.01        3.21      2.32 o 
  -4  10   6        0.37       -0.89      2.14 o 
  -3  10   6        8.72        6.06      2.50 o 
  -2  10   6       14.76       12.84      2.67 o 
  -1  10   6        0.02        0.49      1.08 o 
   0  10   6        5.86        3.35      1.19 o 
   1  10   6        4.91        3.99      1.19 o 
   2  10   6        2.63        0.05      1.43 o 
   3  10   6        2.80        1.57      1.11 o 
   4  10   6        8.69       10.11      1.45 o 
 -16   1   7        0.01       -1.78      1.96 o 
 -15   1   7        3.92        5.31      1.50 o 
 -14   1   7       30.00       30.39      2.20 o 
 -13   1   7        1.40        0.78      0.82 o 
 -12   1   7       47.61       34.25      1.52 o 
 -11   1   7      762.32      778.30     10.28 o 
 -10   1   7     1207.15     1165.03     14.71 o 
  -9   1   7      221.51      251.25      3.85 o 
  -8   1   7      459.37      460.69      6.24 o 
  -7   1   7       41.82       45.10      1.24 o 
  -6   1   7       71.05       96.46      1.58 o 
  -5   1   7     1017.63     1074.12     11.82 o 
  -4   1   7      429.94      467.38      6.02 o 
  -3   1   7      178.96      176.40      2.08 o 
  -2   1   7     5022.96     5364.82     51.99 o 
  -1   1   7     1206.93     1529.43     15.02 o 
   0   1   7      546.71      485.88      5.42 o 
   1   1   7      273.69      260.78      3.42 o 
   2   1   7      112.80      109.82      1.67 o 
   3   1   7       35.76       27.01      0.83 o 
   4   1   7        6.45        9.95      0.60 o 
   5   1   7       17.59       20.81      1.19 o 
   6   1   7      309.68      328.74      6.43 o 
   7   1   7        7.85        8.01      1.07 o 
   8   1   7        0.74       -0.56      0.81 o 
   9   1   7       68.30       56.01      2.33 o 
  10   1   7      237.92      207.76      4.98 o 
  11   1   7        0.00        1.60      1.01 o 
  12   1   7        0.34        1.35      1.25 o 
  13   1   7        1.74        4.55      1.39 o 
  14   1   7        4.44        6.26      1.51 o 
 -16   2   7        0.07        0.12      3.48 o 
 -15   2   7        1.03       -1.32      1.32 o 
 -14   2   7        3.82        4.08      1.45 o 
 -13   2   7        3.66        3.48      1.39 o 
 -12   2   7        0.16        0.42      0.93 o 
 -11   2   7      141.92      152.35      2.89 o 
 -10   2   7       78.96       83.66      2.63 o 
  -9   2   7        0.16        0.09      0.60 o 
  -8   2   7        1.19        0.95      0.52 o 
  -7   2   7      105.74       94.35      1.63 o 
  -6   2   7      116.32      126.88      2.78 o 
  -5   2   7       30.93       27.71      0.79 o 
  -4   2   7       22.66       31.46      0.77 o 
  -3   2   7        0.61        0.33      0.25 o 
  -2   2   7        3.50        3.01      0.39 o 
  -1   2   7      432.34      454.53      5.79 o 
   0   2   7        2.16        2.74      0.33 o 
   1   2   7       97.80       80.93      1.60 o 
   2   2   7        1.19       -0.04      0.39 o 
   3   2   7        1.99        0.00      0.46 o 
   4   2   7       44.43       48.46      1.54 o 
   5   2   7       96.54      100.85      2.56 o 
   6   2   7      133.23      137.55      3.33 o 
   7   2   7      107.16      108.45      2.95 o 
   8   2   7      290.42      263.76      5.67 o 
   9   2   7       12.30        8.81      1.19 o 
  10   2   7       40.13       39.43      2.32 o 
  11   2   7       45.65       41.16      2.13 o 
  12   2   7        7.94        7.85      1.39 o 
  13   2   7        1.48        2.88      1.34 o 
  14   2   7       36.92       45.97      2.65 o 
 -16   3   7        2.01        0.53      2.14 o 
 -15   3   7       29.07       28.29      2.33 o 
 -14   3   7       84.24      101.99      3.84 o 
 -13   3   7       34.23       27.78      2.14 o 
 -12   3   7       98.76       91.09      3.34 o 
 -11   3   7       63.79       65.17      2.84 o 
 -10   3   7       54.53       52.71      1.95 o 
  -9   3   7       50.51       42.11      1.39 o 
  -8   3   7       15.96       11.77      0.82 o 
  -7   3   7       49.78       53.49      1.40 o 
  -6   3   7       49.45       43.47      1.12 o 
  -5   3   7      707.75      699.62      7.87 o 
  -4   3   7       43.57       44.75      0.88 o 
  -3   3   7       24.01       24.59      0.82 o 
  -2   3   7      348.40      366.92      4.77 o 
  -1   3   7      575.34      674.67      8.37 o 
   0   3   7        0.03       -0.63      0.63 o 
   1   3   7      241.51      251.51      5.23 o 
   2   3   7      134.24      134.53      2.83 o 
   3   3   7        0.21        0.12      0.48 o 
   4   3   7      179.88      192.25      3.98 o 
   5   3   7        0.76        1.18      1.25 o 
   6   3   7      428.91      471.48      9.92 o 
   7   3   7      227.08      220.88      4.90 o 
   8   3   7       70.68       66.22      2.31 o 
   9   3   7       10.82       10.32      1.32 o 
  10   3   7       12.47       12.77      1.41 o 
  11   3   7        0.04       -1.07      1.07 o 
  12   3   7        0.55        1.93      1.19 o 
  13   3   7        0.23        0.00      1.26 o 
  14   3   7       19.00       28.73      2.94 o 
 -15   4   7        4.32        0.89      2.14 o 
 -14   4   7        1.67        0.00      1.96 o 
 -13   4   7       46.86       42.52      2.71 o 
 -12   4   7       13.51       16.60      2.76 o 
 -11   4   7        0.11       -0.36      1.13 o 
 -10   4   7       60.51       61.64      3.48 o 
  -9   4   7       11.08       11.02      1.39 o 
  -8   4   7       29.67       31.35      1.89 o 
  -7   4   7        6.09        7.32      1.13 o 
  -6   4   7       35.00       37.98      1.75 o 
  -5   4   7       16.20       14.60      0.67 o 
  -4   4   7       17.94       21.76      0.89 o 
  -3   4   7        8.86        5.37      0.52 o 
  -2   4   7      310.14      307.57      4.14 o 
  -1   4   7       19.86       16.06      1.06 o 
   0   4   7      156.43      143.30      3.53 o 
   1   4   7       69.87       57.43      2.02 o 
   2   4   7        0.71        0.22      0.34 o 
   3   4   7       27.63       33.75      0.94 o 
   4   4   7       12.04       14.62      0.93 o 
   5   4   7       25.27       30.70      1.14 o 
   6   4   7      186.81      180.30      4.11 o 
   7   4   7        8.28        6.66      1.02 o 
   8   4   7       51.06       52.14      2.18 o 
   9   4   7       16.47       15.59      1.41 o 
  10   4   7        0.20       -0.06      0.99 o 
  11   4   7        2.15        4.35      1.15 o 
  12   4   7        1.52        2.35      1.24 o 
  13   4   7        6.25        5.79      1.54 o 
 -14   5   7        9.35       13.37      2.85 o 
 -13   5   7        0.07        1.43      2.14 o 
 -12   5   7        0.26       -1.43      1.78 o 
 -11   5   7        1.58        0.36      1.26 o 
 -10   5   7        2.92        1.37      1.19 o 
  -9   5   7        0.38        1.03      1.07 o 
  -8   5   7        2.36        4.37      1.13 o 
  -7   5   7       12.22       11.64      1.60 o 
  -6   5   7      285.59      278.58      6.18 o 
  -5   5   7      398.45      379.33      7.82 o 
  -4   5   7      188.20      192.70      3.57 o 
  -3   5   7      626.71      620.88      9.32 o 
  -2   5   7       54.04       46.43      1.61 o 
  -1   5   7      198.64      179.33      3.15 o 
   0   5   7        1.55        1.88      1.07 o 
   1   5   7      117.49      112.62      3.15 o 
   2   5   7       89.34       82.34      1.40 o 
   3   5   7      101.27       90.50      1.72 o 
   4   5   7        4.60        4.77      0.70 o 
   5   5   7        0.37       -0.12      0.76 o 
   6   5   7      146.96      159.16      3.85 o 
   7   5   7       66.60       66.48      2.40 o 
   8   5   7        0.03        0.18      0.89 o 
   9   5   7       27.16       25.25      1.80 o 
  10   5   7        1.59        2.30      1.11 o 
  11   5   7        0.10        0.94      1.15 o 
  12   5   7        7.99       12.09      1.67 o 
 -13   6   7        0.11       -0.18      2.14 o 
 -12   6   7        2.68       -0.36      1.96 o 
 -11   6   7        7.49        4.28      2.14 o 
 -10   6   7       17.10       16.58      2.67 o 
  -9   6   7        9.93        9.50      1.45 o 
  -8   6   7        5.73        6.76      2.32 o 
  -7   6   7       83.94       82.47      2.96 o 
  -6   6   7        5.78        7.95      1.39 o 
  -5   6   7       31.59       30.42      2.41 o 
  -4   6   7      306.61      316.70      7.04 o 
  -3   6   7       14.27        9.66      1.51 o 
  -2   6   7       22.02       24.36      3.55 o 
  -1   6   7        0.01       -0.85      0.85 o 
   0   6   7      114.65      114.24      2.40 o 
   1   6   7       26.43       27.39      0.88 o 
   2   6   7      135.80      126.96      2.06 o 
   3   6   7        0.40       -0.02      0.48 o 
   4   6   7       20.17       19.89      1.35 o 
   5   6   7       14.99       19.51      1.35 o 
   6   6   7       13.11       11.43      1.22 o 
   7   6   7        8.87        8.77      1.78 o 
   8   6   7        1.86        2.87      1.25 o 
   9   6   7        0.93        2.69      1.08 o 
  10   6   7        0.93        1.52      1.15 o 
  11   6   7        2.57        3.49      1.28 o 
 -12   7   7       24.18       25.68      3.39 o 
 -11   7   7        3.20        0.18      1.96 o 
 -10   7   7       16.17       13.73      2.50 o 
  -9   7   7        6.69        7.49      2.14 o 
  -8   7   7       51.24       56.53      4.10 o 
  -7   7   7       20.61       26.21      3.03 o 
  -6   7   7       38.62       36.10      5.17 o 
  -5   7   7        9.11       10.67      1.51 o 
  -4   7   7        0.86        3.03      1.60 o 
  -3   7   7       74.76       77.42      2.96 o 
  -2   7   7        0.95       -1.07      1.07 o 
  -1   7   7        7.14        4.01      1.26 o 
   0   7   7       39.33       36.84      2.27 o 
   1   7   7        3.03        2.72      0.73 o 
   2   7   7        0.03       -0.75      0.92 o 
   3   7   7       69.20       63.02      2.32 o 
   4   7   7       61.60       61.42      2.21 o 
   5   7   7       32.30       42.82      3.74 o 
   6   7   7       11.81       12.23      1.35 o 
   7   7   7       59.41       73.08      2.74 o 
   8   7   7        4.68        7.52      1.22 o 
   9   7   7       20.87       23.31      2.67 o 
  10   7   7        0.01        1.07      1.43 o 
 -10   8   7       23.36       24.97      3.21 o 
  -9   8   7        8.44        9.09      2.50 o 
  -8   8   7        5.66        3.74      2.32 o 
  -7   8   7       75.05       72.04      4.46 o 
  -6   8   7       14.19       18.01      2.67 o 
  -5   8   7        1.01        2.67      2.32 o 
  -4   8   7      160.82      163.53      6.60 o 
  -3   8   7        0.53       -1.78      1.78 o 
  -2   8   7       15.15        8.74      2.32 o 
  -1   8   7        5.10        3.74      1.96 o 
   0   8   7       55.46       56.87      1.82 o 
   1   8   7       38.98       42.70      2.92 o 
   2   8   7       11.62       11.74      1.06 o 
   3   8   7        5.86        8.75      1.26 o 
   4   8   7        2.97        2.85      1.07 o 
   5   8   7        6.66        6.78      1.43 o 
   6   8   7       15.67       17.12      1.78 o 
   7   8   7        3.29        6.42      1.60 o 
   8   8   7        6.32        8.38      1.78 o 
  -8   9   7       21.62       24.79      3.39 o 
  -7   9   7        1.22        1.43      2.14 o 
  -6   9   7        1.27        1.25      2.14 o 
  -5   9   7       16.91       17.48      2.85 o 
  -4   9   7       15.02       16.94      2.85 o 
  -3   9   7        0.16       -1.78      1.78 o 
  -2   9   7        4.94        3.39      2.14 o 
  -1   9   7       10.86       13.02      2.50 o 
   0   9   7        6.63        5.08      1.07 o 
   1   9   7        6.99        5.25      1.08 o 
   2   9   7        0.12       -0.25      0.92 o 
   3   9   7       21.13       19.13      1.48 o 
   4   9   7        8.81        5.81      1.34 o 
   5   9   7       31.51       29.25      2.50 o 
   6   9   7       16.47       12.48      1.78 o 
  -4  10   7        1.08       -1.07      2.32 o 
  -3  10   7        0.76       -0.71      1.96 o 
  -2  10   7        5.15        3.92      2.32 o 
  -1  10   7        1.19       -1.05      1.05 o 
   0  10   7        3.54        3.00      1.19 o 
   1  10   7       10.45        7.10      1.32 o 
   2  10   7        1.10        1.08      1.16 o 
 -15   0   8       56.97       60.45      4.28 o 
 -14   0   8       12.77       12.30      2.50 o 
 -13   0   8        1.13        2.29      1.19 o 
 -12   0   8      431.60      432.91      8.89 o 
 -11   0   8      120.56      139.78      3.97 o 
 -10   0   8      573.61      600.26     13.37 o 
  -9   0   8      482.53      446.61      8.76 o 
  -8   0   8      664.74      742.51     18.90 o 
  -7   0   8      362.71      307.03      6.17 o 
  -6   0   8       32.61       33.86      1.45 o 
  -5   0   8       79.53       65.83      1.61 o 
  -4   0   8     1960.63     2157.32     29.93 o 
  -3   0   8      176.88      268.13      4.26 o 
  -2   0   8        8.23       11.55      0.81 o 
  -1   0   8       95.80      108.91      4.90 o 
   0   0   8      114.68      154.21      3.14 o 
   1   0   8       26.28       21.21      0.99 o 
   2   0   8      298.52      292.90      5.54 o 
   3   0   8      566.78      481.75     26.66 o 
   4   0   8      100.42      102.72      3.57 o 
   5   0   8      317.97      306.55      8.56 o 
   6   0   8       67.06       52.25      2.67 o 
   7   0   8       69.44       59.38      3.03 o 
   8   0   8      490.79      445.47     12.30 o 
   9   0   8        3.98        5.71      1.60 o 
  10   0   8       34.12       32.81      2.85 o 
  11   0   8       32.86       38.16      3.03 o 
  12   0   8       10.36       12.48      2.32 o 
  13   0   8        1.22        3.39      1.96 o 
  14   0   8        1.03        0.89      1.96 o 
 -16   1   8        3.49        4.81      2.32 o 
 -15   1   8        2.58        2.32      2.14 o 
 -14   1   8       12.26        9.91      1.33 o 
 -13   1   8       53.12       55.41      2.23 o 
 -12   1   8       18.38       16.25      1.36 o 
 -11   1   8        7.21        4.13      0.88 o 
 -10   1   8        0.03        0.76      0.93 o 
  -9   1   8      108.47      113.51      2.31 o 
  -8   1   8      142.71      144.06      2.52 o 
  -7   1   8       47.97       57.28      1.42 o 
  -6   1   8        5.43        2.08      0.43 o 
  -5   1   8        9.15       12.37      1.03 o 
  -4   1   8       72.55       62.22      1.54 o 
  -3   1   8      292.13      290.82      3.20 o 
  -2   1   8       16.74       16.38      0.55 o 
  -1   1   8       20.33       24.39      0.80 o 
   0   1   8        5.19        5.47      0.42 o 
   1   1   8       18.66       21.68      0.64 o 
   2   1   8       41.66       43.61      0.93 o 
   3   1   8       17.74       18.49      0.70 o 
   4   1   8        4.67        8.17      1.00 o 
   5   1   8       68.46       56.62      1.42 o 
   6   1   8      344.01      321.52      6.43 o 
   7   1   8        2.25        1.07      0.88 o 
   8   1   8      121.47      111.08      3.14 o 
   9   1   8       53.02       49.15      2.23 o 
  10   1   8        0.33        1.07      1.01 o 
  11   1   8        8.94        6.60      1.26 o 
  12   1   8        4.11        5.43      1.32 o 
  13   1   8        2.20        2.98      1.32 o 
  14   1   8        4.89        5.37      1.78 o 
 -16   2   8        1.95        3.03      2.50 o 
 -15   2   8        9.08       15.51      1.95 o 
 -14   2   8       64.65       60.37      2.90 o 
 -13   2   8        4.87        6.50      1.16 o 
 -12   2   8       39.10       36.78      1.84 o 
 -11   2   8       21.76       20.04      1.37 o 
 -10   2   8      214.42      210.11      4.15 o 
  -9   2   8      175.22      163.17      3.99 o 
  -8   2   8      230.23      241.82      3.69 o 
  -7   2   8       63.46       62.68      1.33 o 
  -6   2   8        9.49       10.54      0.82 o 
  -5   2   8       34.59       32.03      0.87 o 
  -4   2   8      487.68      543.79      6.18 o 
  -3   2   8      198.23      223.42      2.75 o 
  -2   2   8       98.01       99.53      1.65 o 
  -1   2   8      148.54      164.79      2.37 o 
   0   2   8      562.43      615.51      7.68 o 
   1   2   8       18.68       20.91      0.94 o 
   2   2   8       72.73       64.98      1.52 o 
   3   2   8      143.08      130.45      2.95 o 
   4   2   8      114.10       99.61      2.50 o 
   5   2   8      554.76      510.22      9.45 o 
   6   2   8        4.90        2.72      0.94 o 
   7   2   8       64.68       56.14      2.05 o 
   8   2   8       73.72       61.83      2.59 o 
   9   2   8      129.01      121.28      3.57 o 
  10   2   8        0.07        0.77      0.99 o 
  11   2   8        9.52       11.42      2.23 o 
  12   2   8        3.47        3.82      1.24 o 
  13   2   8        0.98        1.72      1.24 o 
 -15   3   8        0.03       -0.26      1.45 o 
 -14   3   8        0.10        0.37      1.37 o 
 -13   3   8       13.82       15.45      1.83 o 
 -12   3   8       23.67       17.72      1.77 o 
 -11   3   8        0.38       -0.06      0.88 o 
 -10   3   8       29.66       32.01      1.61 o 
  -9   3   8      161.25      169.46      3.49 o 
  -8   3   8      237.60      241.88      4.42 o 
  -7   3   8      223.47      228.20      3.48 o 
  -6   3   8        3.59        5.62      0.65 o 
  -5   3   8      290.56      292.91      3.64 o 
  -4   3   8      329.98      318.35      4.76 o 
  -3   3   8       46.37       41.76      1.01 o 
  -2   3   8      314.36      306.61      4.15 o 
  -1   3   8       27.90       26.89      0.76 o 
   0   3   8      250.70      262.54      3.55 o 
   1   3   8       39.40       40.69      1.14 o 
   2   3   8       10.63        7.86      0.57 o 
   3   3   8       12.05       14.44      0.92 o 
   4   3   8       55.50       49.60      1.71 o 
   5   3   8      206.43      175.52      3.93 o 
   6   3   8       30.21       25.27      1.54 o 
   7   3   8       20.43       24.29      2.94 o 
   8   3   8      116.62      107.73      4.01 o 
   9   3   8        6.83        7.05      1.19 o 
  10   3   8        9.56       12.85      1.45 o 
  11   3   8        8.02        8.28      1.43 o 
  12   3   8        0.00       -0.23      1.43 o 
  13   3   8        1.87        2.25      1.37 o 
 -15   4   8       16.69       24.43      3.21 o 
 -14   4   8       19.98       14.98      2.67 o 
 -13   4   8        1.13        1.60      1.39 o 
 -12   4   8        0.02       -1.19      1.19 o 
 -11   4   8        0.66        0.00      1.13 o 
 -10   4   8       36.13       33.89      2.14 o 
  -9   4   8        0.89       -0.09      1.01 o 
  -8   4   8       52.85       46.42      3.43 o 
  -7   4   8        7.17        6.85      0.94 o 
  -6   4   8      109.73      109.31      4.04 o 
  -5   4   8      229.48      223.93      3.41 o 
  -4   4   8        4.58        4.41      0.54 o 
  -3   4   8      191.73      185.93      2.82 o 
  -2   4   8        4.74        5.87      0.64 o 
  -1   4   8       11.54       14.98      1.36 o 
   0   4   8      272.69      286.14      9.27 o 
   1   4   8      147.16      139.80      3.59 o 
   2   4   8       27.12       24.82      1.38 o 
   3   4   8       86.25       94.94      2.37 o 
   4   4   8       66.73       68.34      1.86 o 
   5   4   8       70.57       64.18      3.48 o 
   6   4   8       21.52       16.76      1.32 o 
   7   4   8      174.55      139.86      3.55 o 
   8   4   8        0.00       -0.61      0.98 o 
   9   4   8      100.96       99.21      3.12 o 
  10   4   8        0.98        0.34      1.11 o 
  11   4   8        5.46        6.56      1.37 o 
  12   4   8       24.41       33.50      2.33 o 
 -14   5   8        0.17       -0.71      2.14 o 
 -13   5   8        2.72        2.85      1.96 o 
 -12   5   8        0.00       -1.07      1.32 o 
 -11   5   8        6.66        4.28      1.39 o 
 -10   5   8       33.02       31.51      2.14 o 
  -9   5   8        1.09        0.80      1.13 o 
  -8   5   8        0.06       -0.80      1.34 o 
  -7   5   8       31.80       35.15      2.27 o 
  -6   5   8       90.70       96.44      3.15 o 
  -5   5   8      374.66      368.61      7.69 o 
  -4   5   8        1.43       -0.10      0.70 o 
  -3   5   8       21.91       19.12      1.14 o 
  -2   5   8      190.69      194.95      3.86 o 
  -1   5   8        9.49        8.11      1.32 o 
   0   5   8        0.01       -0.94      0.94 o 
   1   5   8       10.59       10.45      1.26 o 
   2   5   8        2.97        0.57      0.94 o 
   3   5   8      188.87      198.90      3.89 o 
   4   5   8       28.25       24.99      0.99 o 
   5   5   8       20.94       14.65      1.10 o 
   6   5   8       75.55       64.39      2.18 o 
   7   5   8       10.91       10.40      1.19 o 
   8   5   8       38.78       42.05      2.14 o 
   9   5   8       12.10       12.60      1.37 o 
  10   5   8        3.12        2.29      1.15 o 
  11   5   8       10.43       11.67      1.58 o 
  12   5   8       14.46       22.50      1.97 o 
 -13   6   8        0.05       -1.96      1.96 o 
 -12   6   8        0.02       -0.18      1.96 o 
 -11   6   8        0.44        1.07      1.96 o 
 -10   6   8        0.33        0.09      1.24 o 
  -9   6   8        0.62        0.78      1.19 o 
  -8   6   8        4.75        4.55      1.39 o 
  -7   6   8        7.63        7.03      1.45 o 
  -6   6   8        9.19       13.91      2.59 o 
  -5   6   8      220.49      221.69      9.27 o 
  -4   6   8       11.74       12.35      1.64 o 
  -3   6   8      406.38      408.41     10.79 o 
  -2   6   8      121.46      131.06      3.91 o 
  -1   6   8       48.25       38.73      2.43 o 
   0   6   8        6.42        6.26      0.72 o 
   1   6   8       38.71       33.98      0.85 o 
   2   6   8        0.95        1.62      0.36 o 
   3   6   8       20.36       19.99      1.13 o 
   4   6   8        0.30        0.06      0.64 o 
   5   6   8        7.82       10.52      1.08 o 
   6   6   8        5.13        3.44      0.92 o 
   7   6   8       64.35       62.35      2.34 o 
   8   6   8        0.18        1.10      1.05 o 
   9   6   8        1.06        1.38      1.05 o 
  10   6   8        0.26        0.69      1.15 o 
  11   6   8        4.24        5.51      1.41 o 
 -12   7   8        3.04        2.85      2.32 o 
 -11   7   8        1.88       -1.07      2.14 o 
 -10   7   8        9.88        9.99      2.67 o 
  -9   7   8       18.01       18.01      2.67 o 
  -8   7   8       14.55       13.37      2.50 o 
  -7   7   8        1.96        1.69      1.69 o 
  -6   7   8      196.30      192.78      5.11 o 
  -5   7   8        7.38        7.55      1.64 o 
  -4   7   8      145.00      144.19      4.22 o 
  -3   7   8      112.28      115.27      4.55 o 
  -2   7   8        0.27       -1.24      1.24 o 
  -1   7   8       19.83       16.35      2.85 o 
   0   7   8       70.31       70.41      2.84 o 
   1   7   8        5.93        6.21      0.74 o 
   2   7   8        1.45        0.66      0.60 o 
   3   7   8       33.91       31.18      1.35 o 
   4   7   8        5.38        6.48      1.43 o 
   5   7   8        1.21        1.84      0.96 o 
   6   7   8       16.59       13.07      1.38 o 
   7   7   8        1.41        1.31      1.87 o 
   8   7   8        3.12        4.16      1.25 o 
   9   7   8        0.02        1.41      1.08 o 
 -10   8   8        1.07       -0.89      2.14 o 
  -9   8   8        5.49        6.78      2.50 o 
  -8   8   8       21.16       24.25      3.21 o 
  -7   8   8        1.48        1.60      2.32 o 
  -6   8   8      144.99      139.10      6.24 o 
  -5   8   8        4.07        3.74      2.32 o 
  -4   8   8       31.01       29.07      3.21 o 
  -3   8   8        3.93        0.53      2.14 o 
  -2   8   8        0.75       -0.89      1.26 o 
  -1   8   8        6.93        4.45      1.45 o 
   0   8   8        5.03        5.09      1.11 o 
   1   8   8        3.24        2.99      0.74 o 
   2   8   8        5.92        3.75      1.14 o 
   3   8   8       14.49       18.77      1.29 o 
   4   8   8       31.28       35.08      1.56 o 
   5   8   8       14.64       18.55      1.60 o 
   6   8   8       30.01       30.85      2.32 o 
   7   8   8       10.11       10.70      1.60 o 
   8   8   8        4.46        1.07      1.43 o 
  -7   9   8       10.91       17.12      3.03 o 
  -6   9   8       22.00       18.90      3.03 o 
  -5   9   8       21.63       20.69      3.03 o 
  -4   9   8        5.51        8.02      2.67 o 
  -3   9   8        6.07        5.71      2.32 o 
  -2   9   8        0.70       -1.96      1.96 o 
  -1   9   8        2.12       -1.07      1.96 o 
   0   9   8        0.76        0.67      0.94 o 
   1   9   8        3.91        3.15      0.94 o 
   2   9   8        0.97        0.09      0.92 o 
   3   9   8        0.16       -0.01      1.25 o 
   4   9   8       39.28       41.23      2.94 o 
   5   9   8        1.71        1.90      1.05 o 
  -1  10   8        0.00       -0.48      1.08 o 
 -16   1   9       30.24       35.49      3.74 o 
 -15   1   9      252.66      286.48      7.12 o 
 -14   1   9        8.74       12.39      1.77 o 
 -13   1   9       37.84       36.24      1.88 o 
 -12   1   9       46.29       42.45      1.95 o 
 -11   1   9      133.96      130.07      4.72 o 
 -10   1   9      124.15      127.18      2.99 o 
  -9   1   9      270.31      241.98      3.83 o 
  -8   1   9      172.90      190.86      3.16 o 
  -7   1   9      204.33      219.08      3.36 o 
  -6   1   9      980.49      889.02      9.98 o 
  -5   1   9      273.85      321.67      4.46 o 
  -4   1   9      128.74      113.80      1.70 o 
  -3   1   9      402.13      419.23      4.47 o 
  -2   1   9      350.05      390.56      4.17 o 
  -1   1   9      316.85      346.37      4.06 o 
   0   1   9       17.39       17.33      0.57 o 
   1   1   9      156.25      156.98      2.27 o 
   2   1   9       11.22        8.23      0.42 o 
   3   1   9        3.95        5.14      0.41 o 
   4   1   9      527.61      485.66      6.28 o 
   5   1   9       79.26       59.06      2.08 o 
   6   1   9        0.81       -0.63      0.81 o 
   7   1   9        0.64       -0.81      0.81 o 
   8   1   9       15.35       16.71      1.69 o 
   9   1   9       18.92       15.22      1.45 o 
  10   1   9        0.05        0.98      1.01 o 
  11   1   9        2.02        1.60      1.19 o 
  12   1   9        0.50        0.53      1.13 o 
  13   1   9        1.93        0.59      1.32 o 
 -15   2   9       28.44       27.82      3.39 o 
 -14   2   9       52.55       67.98      2.54 o 
 -13   2   9       20.77       19.39      1.51 o 
 -12   2   9       27.90       36.86      1.89 o 
 -11   2   9       44.90       50.52      1.99 o 
 -10   2   9      101.78       92.95      2.50 o 
  -9   2   9        0.69       -0.11      0.85 o 
  -8   2   9        5.92        2.02      0.89 o 
  -7   2   9        0.37        1.06      0.32 o 
  -6   2   9      921.80      927.81     10.41 o 
  -5   2   9       24.38       20.22      0.78 o 
  -4   2   9       13.51       14.74      0.58 o 
  -3   2   9       27.55       28.31      0.96 o 
  -2   2   9      137.54      139.57      2.19 o 
  -1   2   9      220.72      245.83      3.40 o 
   0   2   9      114.07      109.05      1.80 o 
   1   2   9        8.41       11.41      0.76 o 
   2   2   9       89.15       93.93      1.97 o 
   3   2   9       92.05       81.56      1.83 o 
   4   2   9       72.88       63.56      5.35 o 
   5   2   9        5.22        5.71      1.02 o 
   6   2   9      311.78      295.38      6.04 o 
   7   2   9      148.38      139.11      3.58 o 
   8   2   9       90.58       80.15      2.69 o 
   9   2   9        8.30        7.28      1.19 o 
  10   2   9       16.76       21.92      1.75 o 
  11   2   9       11.77       12.43      1.50 o 
  12   2   9        0.75       -0.14      1.19 o 
  13   2   9        0.86       -0.36      1.26 o 
 -15   3   9        9.65        7.85      2.67 o 
 -14   3   9       24.63       26.75      2.20 o 
 -13   3   9        0.36       -0.41      1.32 o 
 -12   3   9        0.24        0.14      0.96 o 
 -11   3   9        0.65       -0.85      0.85 o 
 -10   3   9       16.04       16.07      1.27 o 
  -9   3   9       97.13       87.16      2.40 o 
  -8   3   9        0.42        0.16      0.85 o 
  -7   3   9       84.32       82.54      2.25 o 
  -6   3   9     1481.72     1458.75     20.86 o 
  -5   3   9      424.31      431.49      5.85 o 
  -4   3   9       55.00       52.53      1.32 o 
  -3   3   9      181.43      168.19      2.58 o 
  -2   3   9        0.02        0.24      0.37 o 
  -1   3   9       28.61       30.02      0.87 o 
   0   3   9        0.71        0.65      0.34 o 
   1   3   9       90.40       88.60      1.88 o 
   2   3   9        2.52        0.68      0.54 o 
   3   3   9       50.62       53.12      1.54 o 
   4   3   9      166.62      154.89      3.60 o 
   5   3   9      554.54      503.72      9.43 o 
   6   3   9       15.53       12.94      1.69 o 
   7   3   9      232.67      208.11      4.75 o 
   8   3   9        0.66        1.11      0.99 o 
   9   3   9        0.54       -0.51      0.94 o 
  10   3   9        2.84        1.68      1.07 o 
  11   3   9        2.18        1.64      1.11 o 
  12   3   9       11.41       14.56      1.70 o 
 -14   4   9        1.48       -0.66      2.41 o 
 -13   4   9        0.09       -1.32      1.32 o 
 -12   4   9        3.79        2.79      1.37 o 
 -11   4   9       16.24       14.45      1.64 o 
 -10   4   9       34.03       28.89      2.02 o 
  -9   4   9        4.12        1.63      0.92 o 
  -8   4   9        0.42       -0.97      1.87 o 
  -7   4   9      147.93      152.99      3.74 o 
  -6   4   9      465.18      479.27      7.61 o 
  -5   4   9      101.09       95.29      2.36 o 
  -4   4   9      255.68      253.28      3.73 o 
  -3   4   9      138.21      132.21      2.20 o 
  -2   4   9      355.63      353.50      4.76 o 
  -1   4   9      604.97      623.14      7.93 o 
   0   4   9      168.27      179.41      3.17 o 
   1   4   9        7.19        5.12      1.52 o 
   2   4   9        4.70        4.83      0.60 o 
   3   4   9        0.22        0.13      0.57 o 
   4   4   9       53.03       46.31      1.65 o 
   5   4   9        6.43        8.97      1.05 o 
   6   4   9       89.39       96.52      2.83 o 
   7   4   9       33.09       36.04      1.88 o 
   8   4   9        4.70        6.48      1.15 o 
   9   4   9        0.24        0.05      1.02 o 
  10   4   9        0.04        0.37      1.15 o 
  11   4   9        9.95        9.62      1.69 o 
  12   4   9       15.32       16.56      1.83 o 
 -14   5   9        1.17       -1.43      2.14 o 
 -13   5   9        0.08       -0.53      1.96 o 
 -12   5   9        0.37       -1.32      1.32 o 
 -11   5   9       25.80       23.96      2.08 o 
 -10   5   9        0.99        0.36      1.26 o 
  -9   5   9       26.70       28.37      2.08 o 
  -8   5   9       57.02       60.10      2.65 o 
  -7   5   9        1.67        2.81      1.19 o 
  -6   5   9      137.74      142.56      4.10 o 
  -5   5   9      393.98      425.72     11.32 o 
  -4   5   9      158.68      161.13      4.29 o 
  -3   5   9      113.12      115.23      2.51 o 
  -2   5   9      161.23      158.57      3.07 o 
  -1   5   9        0.21       -0.64      1.03 o 
   0   5   9       12.37       12.02      1.45 o 
   1   5   9       19.04       19.57      1.57 o 
   2   5   9        0.51        0.56      1.07 o 
   3   5   9      249.02      245.60      3.48 o 
   4   5   9       88.30       82.29      2.67 o 
   5   5   9       97.97       79.62      2.37 o 
   6   5   9        2.03        2.98      1.69 o 
   7   5   9       34.47       31.49      1.75 o 
   8   5   9        1.25       -0.11      0.92 o 
   9   5   9        0.02        0.07      1.02 o 
  10   5   9        1.85        1.37      1.15 o 
  11   5   9        0.01       -0.68      1.15 o 
 -13   6   9        1.08       -0.89      2.14 o 
 -12   6   9        0.34       -0.36      1.96 o 
 -11   6   9        7.11        7.67      2.32 o 
 -10   6   9        0.33        2.01      1.45 o 
  -9   6   9       40.77       46.25      2.64 o 
  -8   6   9        0.39        1.69      1.26 o 
  -7   6   9        0.77        1.07      1.13 o 
  -6   6   9        1.73        1.03      1.19 o 
  -5   6   9       32.34       34.44      2.32 o 
  -4   6   9       94.03      106.85      5.97 o 
  -3   6   9        6.25        9.02      1.69 o 
  -2   6   9        3.17        0.58      1.19 o 
  -1   6   9       68.20       65.77      1.69 o 
   0   6   9       69.32       68.45      2.71 o 
   1   6   9       17.75       13.53      1.57 o 
   2   6   9       10.01       10.84      2.05 o 
   3   6   9        5.52        6.11      1.29 o 
   4   6   9       19.12       13.43      0.98 o 
   5   6   9        0.02       -0.82      0.89 o 
   6   6   9       42.53       52.86      2.08 o 
   7   6   9        0.12       -0.40      0.92 o 
   8   6   9        1.32        1.29      1.25 o 
   9   6   9        1.64        2.67      1.34 o 
  10   6   9        0.07       -0.18      1.19 o 
 -11   7   9        1.15        1.60      2.14 o 
 -10   7   9        6.64        7.67      2.50 o 
  -9   7   9        0.16        1.07      1.96 o 
  -8   7   9       42.02       51.54      4.10 o 
  -7   7   9        0.09        1.16      1.45 o 
  -6   7   9       41.25       39.68      2.52 o 
  -5   7   9       28.79       29.71      2.41 o 
  -4   7   9       62.02       66.37      3.02 o 
  -3   7   9        0.08       -0.81      1.87 o 
  -2   7   9        4.50        2.05      1.39 o 
  -1   7   9       15.99       13.65      1.64 o 
   0   7   9        0.01       -1.13      1.13 o 
   1   7   9        0.17       -0.49      1.07 o 
   2   7   9        0.00       -0.35      1.19 o 
   3   7   9       14.25       11.46      0.98 o 
   4   7   9       44.47       37.67      1.43 o 
   5   7   9        8.59        7.61      0.98 o 
   6   7   9        5.64        6.38      1.08 o 
   7   7   9       17.45       21.74      1.67 o 
   8   7   9        0.05       -0.25      1.05 o 
  -9   8   9       28.48       28.71      3.57 o 
  -8   8   9        2.94        6.95      2.50 o 
  -7   8   9        2.87        1.96      2.32 o 
  -6   8   9       36.16       33.35      3.57 o 
  -5   8   9        4.29        2.67      2.14 o 
  -4   8   9        4.61        4.81      2.32 o 
  -3   8   9        0.09       -1.78      1.78 o 
  -2   8   9        1.58       -0.98      1.26 o 
  -1   8   9        1.22        0.81      1.32 o 
   0   8   9        0.13       -0.13      0.85 o 
   1   8   9        0.61        0.53      1.35 o 
   2   8   9        0.15        0.37      0.75 o 
   3   8   9        2.83        4.02      0.77 o 
   4   8   9       45.71       51.30      1.78 o 
   5   8   9        4.60        4.47      0.96 o 
   6   8   9       13.40       16.58      1.60 o 
   7   8   9        2.28        1.25      1.25 o 
  -6   9   9        8.24        8.92      2.85 o 
  -5   9   9        4.64        2.32      2.32 o 
  -4   9   9        3.50       -1.78      2.32 o 
  -3   9   9        1.03       -0.18      2.14 o 
  -2   9   9        0.24       -1.96      1.96 o 
  -1   9   9        0.00       -0.52      0.81 o 
   0   9   9        0.02        0.00      0.80 o 
   1   9   9        0.71       -0.40      1.07 o 
   2   9   9       18.20       18.00      1.26 o 
   3   9   9        2.41        4.28      2.14 o 
   4   9   9       17.20       12.66      2.50 o 
 -15   0  10       64.47       65.98      4.99 o 
 -14   0  10        4.84        2.50      2.14 o 
 -13   0  10        9.49        9.99      2.32 o 
 -12   0  10       17.12       21.40      2.67 o 
 -11   0  10       19.02       15.16      2.32 o 
 -10   0  10        1.63        0.36      1.60 o 
  -9   0  10      163.72      149.33      3.90 o 
  -8   0  10      539.58      541.42     10.34 o 
  -7   0  10      227.07      223.93      4.91 o 
  -6   0  10       16.43       13.37      1.11 o 
  -5   0  10       24.82       14.02      1.71 o 
  -4   0  10       51.49       40.45      1.67 o 
  -3   0  10        1.85        3.03      0.68 o 
  -2   0  10       39.43       59.39      1.47 o 
  -1   0  10       60.23       54.80      1.36 o 
   0   0  10      116.08      128.82      2.89 o 
   1   0  10       39.08       40.23      1.41 o 
   2   0  10      423.44      382.04      7.12 o 
   3   0  10      825.95      739.96     14.53 o 
   4   0  10      770.50      757.36     19.44 o 
   5   0  10      740.17      719.38     18.55 o 
   6   0  10       35.66       33.70      2.50 o 
   7   0  10       92.90       83.64      3.74 o 
   8   0  10       13.70       12.13      1.78 o 
   9   0  10       10.07       13.55      1.96 o 
  10   0  10        0.05       -0.89      1.43 o 
  11   0  10       12.74       15.16      2.32 o 
  12   0  10        0.15       -1.25      1.60 o 
 -15   1  10        3.19        4.88      3.48 o 
 -14   1  10       20.06       22.83      2.20 o 
 -13   1  10        1.94        2.19      1.32 o 
 -12   1  10        1.68        0.67      1.96 o 
 -11   1  10        0.08       -0.81      0.81 o 
 -10   1  10        1.46        0.23      0.85 o 
  -9   1  10        5.95        1.95      0.92 o 
  -8   1  10      253.34      281.02      4.98 o 
  -7   1  10        3.19       -0.06      0.59 o 
  -6   1  10        5.61        7.10      0.73 o 
  -5   1  10      103.45       95.31      1.59 o 
  -4   1  10       33.73       34.20      0.93 o 
  -3   1  10       16.59       17.80      0.66 o 
  -2   1  10       11.93       11.93      0.49 o 
  -1   1  10       29.18       26.39      0.84 o 
   0   1  10       14.02       15.35      0.85 o 
   1   1  10       54.64       54.88      1.46 o 
   2   1  10      119.98      118.09      2.33 o 
   3   1  10      142.53      145.33      2.77 o 
   4   1  10      434.70      417.66      6.55 o 
   5   1  10       31.33       29.99      1.75 o 
   6   1  10      155.07      148.11      3.65 o 
   7   1  10        3.24        2.99      0.99 o 
   8   1  10        1.81        1.07      1.78 o 
   9   1  10        1.64        0.71      1.01 o 
  10   1  10        0.00        0.98      1.01 o 
  11   1  10        5.21        4.64      1.32 o 
  12   1  10        0.04       -0.17      1.52 o 
 -15   2  10        4.78        5.71      2.50 o 
 -14   2  10        3.49        5.50      1.87 o 
 -13   2  10        4.84        3.39      2.50 o 
 -12   2  10       12.56       13.74      1.33 o 
 -11   2  10        8.62        9.17      1.09 o 
 -10   2  10        4.65        4.60      0.99 o 
  -9   2  10       43.92       43.32      2.19 o 
  -8   2  10      849.28      826.63     12.42 o 
  -7   2  10       25.91       19.59      1.23 o 
  -6   2  10      165.14      157.17      3.15 o 
  -5   2  10       38.40       41.27      1.96 o 
  -4   2  10        3.87        3.90      0.59 o 
  -3   2  10      208.22      197.39      2.96 o 
  -2   2  10      188.74      201.36      3.00 o 
  -1   2  10       56.13       47.92      1.18 o 
   0   2  10        2.14        1.29      0.43 o 
   1   2  10       10.84       11.85      0.81 o 
   2   2  10        4.02        2.62      0.62 o 
   3   2  10       12.27        9.46      0.83 o 
   4   2  10      239.83      228.12      4.00 o 
   5   2  10       72.07       77.44      2.48 o 
   6   2  10       39.20       37.97      2.50 o 
   7   2  10        1.55        0.48      0.94 o 
   8   2  10       42.62       35.20      2.01 o 
   9   2  10        4.40        3.97      1.19 o 
  10   2  10        1.35       -0.01      1.07 o 
  11   2  10        0.80        1.10      1.19 o 
  12   2  10        7.29        6.57      1.45 o 
 -15   3  10        1.97        0.89      2.32 o 
 -14   3  10       17.09       23.72      3.21 o 
 -13   3  10        5.22        6.49      1.57 o 
 -12   3  10        3.13        4.33      1.09 o 
 -11   3  10        1.91        0.75      0.97 o 
 -10   3  10        0.69        0.74      0.88 o 
  -9   3  10        0.11       -0.10      0.89 o 
  -8   3  10      610.43      646.55     10.05 o 
  -7   3  10      248.09      224.89      4.21 o 
  -6   3  10        0.20       -0.81      0.81 o 
  -5   3  10       29.98       28.16      1.55 o 
  -4   3  10       48.98       45.99      1.30 o 
  -3   3  10      202.43      191.67      2.92 o 
  -2   3  10       82.75       88.99      1.66 o 
  -1   3  10        0.20        0.31      0.44 o 
   0   3  10       14.82       17.49      1.16 o 
   1   3  10      615.51      603.65      9.01 o 
   2   3  10      162.49      162.80      3.04 o 
   3   3  10       66.09       63.06      1.73 o 
   4   3  10      172.95      158.44      3.12 o 
   5   3  10      115.96      119.69      3.17 o 
   6   3  10       34.10       30.24      1.71 o 
   7   3  10       22.17       17.30      1.41 o 
   8   3  10       14.67       12.32      1.28 o 
   9   3  10        0.03        0.82      1.02 o 
  10   3  10        3.62        3.99      1.24 o 
  11   3  10        8.10       10.20      3.74 o 
  12   3  10        5.79        6.83      1.45 o 
 -14   4  10       11.21       15.64      2.13 o 
 -13   4  10       41.57       55.01      2.96 o 
 -12   4  10        7.91        7.91      1.57 o 
 -11   4  10        3.30        1.31      1.32 o 
 -10   4  10       18.22       14.32      1.36 o 
  -9   4  10        6.77        9.87      1.15 o 
  -8   4  10      105.53       98.59      2.63 o 
  -7   4  10       10.19       12.50      1.64 o 
  -6   4  10       26.83       25.89      1.39 o 
  -5   4  10       67.91       66.19      1.99 o 
  -4   4  10      278.41      275.27      4.78 o 
  -3   4  10      338.57      334.40      4.65 o 
  -2   4  10      147.19      164.53      3.29 o 
  -1   4  10      125.58      128.04      2.06 o 
   0   4  10        2.60        2.36      0.43 o 
   1   4  10        7.99        7.31      0.80 o 
   2   4  10        4.60        2.28      0.59 o 
   3   4  10       11.48        7.72      0.77 o 
   4   4  10       54.18       52.91      2.55 o 
   5   4  10        1.84       -0.56      0.89 o 
   6   4  10       11.69       11.38      2.14 o 
   7   4  10        2.46        2.86      1.02 o 
   8   4  10       30.86       24.27      1.67 o 
   9   4  10       15.59       21.05      2.41 o 
  10   4  10        4.26        5.43      1.69 o 
  11   4  10        0.92        1.63      1.24 o 
 -13   5  10        0.74        0.00      2.14 o 
 -12   5  10        6.03       10.26      1.70 o 
 -11   5  10        6.20       12.44      1.70 o 
 -10   5  10        6.41        5.80      1.50 o 
  -9   5  10       25.81       30.48      4.64 o 
  -8   5  10      109.24      116.18      3.78 o 
  -7   5  10      113.65      117.84      3.72 o 
  -6   5  10        0.86       -0.23      1.40 o 
  -5   5  10      182.80      198.23      3.88 o 
  -4   5  10       75.42       70.58      2.05 o 
  -3   5  10       55.69       46.09      1.59 o 
  -2   5  10      159.48      167.25      2.64 o 
  -1   5  10       25.79       24.43      1.47 o 
   0   5  10       23.21       17.42      1.64 o 
   1   5  10      258.50      226.38      5.36 o 
   2   5  10       80.10       88.70      3.21 o 
   3   5  10        0.09       -0.53      0.84 o 
   4   5  10        1.71        2.57      0.86 o 
   5   5  10        7.78        7.71      1.16 o 
   6   5  10       13.15       14.79      1.22 o 
   7   5  10       22.17       23.60      1.62 o 
   8   5  10        0.19        1.10      1.69 o 
   9   5  10        1.49        0.85      1.78 o 
  10   5  10        7.27        8.59      1.41 o 
 -12   6  10        0.16        3.57      2.32 o 
 -11   6  10        0.69        2.67      2.32 o 
 -10   6  10       20.62       19.28      2.02 o 
  -9   6  10        5.24        8.03      2.05 o 
  -8   6  10       13.07       17.17      1.89 o 
  -7   6  10        2.88        2.00      1.32 o 
  -6   6  10       15.56       14.00      1.77 o 
  -5   6  10        4.56        5.26      1.45 o 
  -4   6  10      248.66      265.20      8.83 o 
  -3   6  10      110.25      103.89      3.53 o 
  -2   6  10        2.45       -0.20      1.32 o 
  -1   6  10        7.35        5.13      1.45 o 
   0   6  10        4.08        1.91      1.19 o 
   1   6  10       62.64       58.15      2.77 o 
   2   6  10        3.76        3.06      1.32 o 
   3   6  10        0.48       -0.87      1.11 o 
   4   6  10        7.55        5.44      0.75 o 
   5   6  10       20.44       22.59      1.22 o 
   6   6  10        5.93        6.33      1.08 o 
   7   6  10        0.00        1.10      0.94 o 
   8   6  10        1.09        0.55      1.08 o 
   9   6  10        0.05        0.78      1.08 o 
 -10   7  10       14.91       16.05      2.85 o 
  -9   7  10       43.51       61.70      4.64 o 
  -8   7  10        0.47        2.50      2.14 o 
  -7   7  10        3.15        2.41      1.51 o 
  -6   7  10        0.02       -0.98      1.39 o 
  -5   7  10        1.19        1.43      1.87 o 
  -4   7  10       11.47       12.05      3.57 o 
  -3   7  10        0.09       -0.18      1.26 o 
  -2   7  10        2.26       -0.80      1.26 o 
  -1   7  10        3.93        4.28      1.39 o 
   0   7  10       54.43       53.59      3.12 o 
   1   7  10       40.64       44.65      2.58 o 
   2   7  10        6.98        6.50      1.45 o 
   3   7  10        2.02       -1.19      1.19 o 
   4   7  10        1.81        2.83      0.63 o 
   5   7  10        8.68        7.60      0.88 o 
   6   7  10       11.74       11.44      1.25 o 
   7   7  10        6.27        4.12      1.52 o 
  -8   8  10        5.54        4.28      2.50 o 
  -7   8  10        3.84        1.78      2.14 o 
  -6   8  10        0.59       -1.07      2.14 o 
  -5   8  10        0.24       -1.43      1.96 o 
  -4   8  10        2.06        1.43      2.14 o 
  -3   8  10        5.81        6.06      2.14 o 
  -2   8  10        0.14        0.09      1.45 o 
  -1   8  10        0.61        0.57      1.60 o 
   0   8  10        0.00       -0.37      1.32 o 
   1   8  10        0.79        1.70      1.32 o 
   2   8  10        0.19        1.10      1.45 o 
   3   8  10        0.57        2.91      1.50 o 
   4   8  10        0.05        0.98      1.87 o 
   5   8  10       11.10       14.27      2.01 o 
  -5   9  10        1.10       -0.89      2.32 o 
  -4   9  10        0.03        0.18      2.14 o 
  -3   9  10        4.56        3.92      2.32 o 
  -2   9  10        9.76       12.84      2.85 o 
  -1   9  10        0.00        1.07      2.14 o 
   0   9  10        0.10       -0.53      1.96 o 
   1   9  10       16.01       19.08      2.85 o 
   2   9  10       13.88       14.27      2.85 o 
 -15   1  11        1.68        1.16      1.51 o 
 -14   1  11        4.77        1.90      1.45 o 
 -13   1  11        5.03        7.23      2.50 o 
 -12   1  11        0.81       -1.07      1.13 o 
 -11   1  11        4.83        8.19      1.43 o 
 -10   1  11       21.18       33.02      2.08 o 
  -9   1  11      401.62      455.91      9.14 o 
  -8   1  11       12.41        4.91      0.95 o 
  -7   1  11      265.65      236.38      5.19 o 
  -6   1  11       25.49       20.01      1.16 o 
  -5   1  11        9.68        8.81      0.90 o 
  -4   1  11       30.08       32.29      1.27 o 
  -3   1  11        3.33        5.86      0.67 o 
  -2   1  11      167.33      174.12      3.04 o 
  -1   1  11      324.23      324.55      4.48 o 
   0   1  11      312.92      318.05      5.14 o 
   1   1  11      235.88      233.65      7.64 o 
   2   1  11      202.84      209.76      4.66 o 
   3   1  11     2682.26     2678.05     45.77 o 
   4   1  11        6.85        1.60      1.11 o 
   5   1  11      134.38      118.46      4.19 o 
   6   1  11        6.02        5.08      1.13 o 
   7   1  11       44.83       41.03      1.95 o 
   8   1  11       42.53       40.47      2.23 o 
   9   1  11       94.16       93.57      3.14 o 
  10   1  11       45.16       47.31      2.40 o 
  11   1  11        1.63        3.92      1.39 o 
 -15   2  11        0.07        0.18      1.51 o 
 -14   2  11        1.13        0.27      1.87 o 
 -13   2  11        7.17        6.88      1.62 o 
 -12   2  11        1.09        0.60      1.25 o 
 -11   2  11        2.32        1.81      1.19 o 
 -10   2  11       28.68       20.65      1.36 o 
  -9   2  11        0.20        0.68      0.88 o 
  -8   2  11       11.91        9.63      1.09 o 
  -7   2  11        2.85        0.22      0.85 o 
  -6   2  11      242.58      200.94      3.77 o 
  -5   2  11        5.19        4.99      0.78 o 
  -4   2  11        3.03        4.08      0.88 o 
  -3   2  11       50.98       54.95      1.35 o 
  -2   2  11       17.06       19.30      0.99 o 
  -1   2  11       96.90       93.98      1.79 o 
   0   2  11      309.64      318.96      5.20 o 
   1   2  11      444.76      429.61      6.72 o 
   2   2  11      223.22      196.10      3.59 o 
   3   2  11       84.78       79.81      2.53 o 
   4   2  11       12.16       10.92      1.15 o 
   5   2  11        8.14        5.93      1.07 o 
   6   2  11        1.87        2.04      0.99 o 
   7   2  11       15.54       13.95      1.37 o 
   8   2  11        1.00       -1.20      1.96 o 
   9   2  11       18.29       21.28      1.75 o 
  10   2  11        0.74        0.89      1.11 o 
  11   2  11        0.04        0.18      1.26 o 
 -14   3  11        4.14        1.07      2.32 o 
 -13   3  11        0.96       -0.86      1.37 o 
 -12   3  11        0.06        0.84      1.60 o 
 -11   3  11       72.19       70.50      2.36 o 
 -10   3  11       23.90       24.33      1.82 o 
  -9   3  11       42.74       40.18      1.81 o 
  -8   3  11       68.15       70.32      2.22 o 
  -7   3  11       58.67       59.82      2.01 o 
  -6   3  11       26.54       22.86      1.33 o 
  -5   3  11      181.79      191.61      3.65 o 
  -4   3  11       52.25       45.22      1.62 o 
  -3   3  11       27.27       31.94      1.36 o 
  -2   3  11        1.73        3.47      0.54 o 
  -1   3  11      291.51      314.85      4.36 o 
   0   3  11      758.11      711.22     10.55 o 
   1   3  11      106.19      113.20      2.46 o 
   2   3  11        0.06       -0.65      0.65 o 
   3   3  11       97.00       95.74      2.23 o 
   4   3  11        6.40        5.84      0.92 o 
   5   3  11        0.37       -0.33      0.78 o 
   6   3  11       16.72       17.57      1.41 o 
   7   3  11       25.15       22.50      1.62 o 
   8   3  11        0.37       -1.07      1.07 o 
   9   3  11       17.66       13.66      1.50 o 
  10   3  11        4.91        3.48      1.32 o 
  11   3  11        9.93        9.38      1.57 o 
 -13   4  11        1.51        1.07      2.32 o 
 -12   4  11        0.10       -0.89      2.14 o 
 -11   4  11        9.03        8.01      1.28 o 
 -10   4  11        8.38       11.61      1.28 o 
  -9   4  11       43.96       35.16      1.74 o 
  -8   4  11       32.34       38.29      1.80 o 
  -7   4  11       70.55       75.03      2.31 o 
  -6   4  11      540.57      528.54      8.39 o 
  -5   4  11        3.64        1.63      0.89 o 
  -4   4  11        1.53       -0.78      0.78 o 
  -3   4  11        8.67        8.44      0.91 o 
  -2   4  11       41.07       37.64      2.57 o 
  -1   4  11      137.65      130.78      2.14 o 
   0   4  11       72.51       70.29      1.76 o 
   1   4  11        6.20        6.38      0.73 o 
   2   4  11        0.69       -0.25      0.57 o 
   3   4  11        0.34        0.48      0.58 o 
   4   4  11       21.64       17.04      1.87 o 
   5   4  11        1.19        0.53      1.25 o 
   6   4  11       19.87       17.57      1.35 o 
   7   4  11       28.42       23.35      2.67 o 
   8   4  11        0.32       -1.01      1.16 o 
   9   4  11        1.14        1.60      1.11 o 
  10   4  11       21.28       20.89      1.84 o 
 -12   5  11       10.38       10.35      1.89 o 
 -11   5  11        7.47        7.87      1.70 o 
 -10   5  11      182.86      207.29      5.61 o 
  -9   5  11       39.87       41.20      2.58 o 
  -8   5  11        4.57        5.17      1.78 o 
  -7   5  11       19.02       23.23      1.42 o 
  -6   5  11       99.91       99.24      2.60 o 
  -5   5  11      230.69      228.48      4.32 o 
  -4   5  11        0.36       -0.12      0.80 o 
  -3   5  11        0.10       -0.73      0.73 o 
  -2   5  11       11.76       12.81      0.87 o 
  -1   5  11       93.97      110.40      2.36 o 
   0   5  11      121.48      118.76      3.59 o 
   1   5  11        5.61        6.76      1.32 o 
   2   5  11        4.89        3.03      1.26 o 
   3   5  11        2.79        2.29      0.61 o 
   4   5  11        2.98        3.27      1.16 o 
   5   5  11       19.85       23.82      1.51 o 
   6   5  11       14.79       19.10      3.48 o 
   7   5  11        4.24        4.71      1.05 o 
   8   5  11        0.42        0.90      1.08 o 
   9   5  11       10.69        9.68      1.48 o 
 -11   6  11        5.15        5.35      2.32 o 
 -10   6  11        1.80        5.21      3.03 o 
  -9   6  11        7.32       11.23      1.83 o 
  -8   6  11        8.85        9.43      1.64 o 
  -7   6  11        0.06       -1.04      1.60 o 
  -6   6  11       84.14       88.34      3.40 o 
  -5   6  11       35.38       39.58      2.51 o 
  -4   6  11        7.97        8.51      1.62 o 
  -3   6  11        9.63        8.71      1.57 o 
  -2   6  11      129.38      136.52      4.16 o 
  -1   6  11        0.01       -1.19      1.19 o 
   0   6  11        7.79        5.87      1.45 o 
   1   6  11        9.00        6.60      1.45 o 
   2   6  11        0.24       -0.55      1.19 o 
   3   6  11       17.46       19.17      1.75 o 
   4   6  11       21.47       19.52      1.04 o 
   5   6  11        5.62        6.46      0.96 o 
   6   6  11        0.01        0.02      0.98 o 
   7   6  11        6.67        7.17      1.22 o 
   8   6  11        1.49        0.38      1.05 o 
 -10   7  11       23.88       29.25      3.57 o 
  -9   7  11        2.66        7.49      2.50 o 
  -8   7  11        1.50       -0.08      1.45 o 
  -7   7  11        0.56       -1.32      1.32 o 
  -6   7  11       15.27       13.46      2.05 o 
  -5   7  11       35.47       37.00      2.58 o 
  -4   7  11        3.36        6.90      1.57 o 
  -3   7  11       25.27       31.34      2.40 o 
  -2   7  11        7.68        7.23      1.70 o 
  -1   7  11       36.44       48.42      2.90 o 
   0   7  11       24.91       27.70      2.27 o 
   1   7  11       35.26       44.99      2.64 o 
   2   7  11       13.59       17.84      2.94 o 
   3   7  11        9.70        8.66      1.70 o 
   4   7  11        7.29        5.88      2.32 o 
   5   7  11        0.77        1.78      2.32 o 
   6   7  11        1.02        2.02      0.96 o 
  -7   8  11        1.17       -1.96      1.96 o 
  -6   8  11        0.06       -2.14      2.14 o 
  -5   8  11        0.50       -1.25      2.14 o 
  -4   8  11       19.81       24.97      3.21 o 
  -3   8  11        3.71        2.81      2.85 o 
  -2   8  11       56.34       55.63      3.48 o 
  -1   8  11        0.26        1.43      1.51 o 
   0   8  11        0.03        1.07      1.51 o 
   1   8  11       19.10       22.11      2.20 o 
   2   8  11        2.42        0.81      2.50 o 
   3   8  11        1.84       -0.17      1.50 o 
   4   8  11       47.14       67.59      4.99 o 
 -14   0  12        1.05        1.43      1.96 o 
 -13   0  12        1.52        0.00      1.78 o 
 -12   0  12        4.78        2.50      1.78 o 
 -11   0  12        7.64        9.63      2.14 o 
 -10   0  12      103.57      116.81      5.17 o 
  -9   0  12      104.15       82.39      4.28 o 
  -8   0  12       83.95       65.45      3.57 o 
  -7   0  12       68.77       37.81      2.85 o 
  -6   0  12       59.28       73.65      3.57 o 
  -5   0  12        9.24        5.17      1.43 o 
  -4   0  12       11.11        4.99      1.43 o 
  -3   0  12       22.70       20.33      1.96 o 
  -2   0  12       11.66       13.20      1.60 o 
  -1   0  12        2.31        2.67      1.25 o 
   0   0  12       48.12       44.23      2.67 o 
   1   0  12     1772.18     1861.22     45.47 o 
   2   0  12      496.46      490.58     13.37 o 
   3   0  12      133.35      141.59      5.17 o 
   4   0  12       29.91       28.35      2.50 o 
   5   0  12        6.16        3.21      1.60 o 
   6   0  12       46.67       37.27      2.85 o 
   7   0  12        6.21        3.57      1.60 o 
   8   0  12       28.84       33.70      2.85 o 
   9   0  12       11.07       12.66      2.14 o 
  10   0  12       59.06       68.12      4.10 o 
  11   0  12        1.06        2.14      1.78 o 
 -14   1  12        0.26       -1.39      1.39 o 
 -13   1  12        2.53        2.41      2.05 o 
 -12   1  12        3.11        3.39      1.39 o 
 -11   1  12        1.11        5.32      1.32 o 
 -10   1  12       30.94       39.68      2.33 o 
  -9   1  12        2.71        4.63      1.19 o 
  -8   1  12       19.43       18.26      1.57 o 
  -7   1  12       17.59       12.83      1.39 o 
  -6   1  12        7.55        6.44      1.19 o 
  -5   1  12        7.39        6.95      1.07 o 
  -4   1  12        6.42        7.67      1.07 o 
  -3   1  12       41.16       32.33      1.64 o 
  -2   1  12        5.35        6.71      0.94 o 
  -1   1  12      225.30      223.96      4.79 o 
   0   1  12        0.03       -0.40      0.94 o 
   1   1  12      274.12      303.51      7.58 o 
   2   1  12       32.77       36.17      1.88 o 
   3   1  12        0.88        0.88      0.94 o 
   4   1  12       33.05       28.30      1.75 o 
   5   1  12       12.94       11.59      2.94 o 
   6   1  12        6.43        6.14      1.24 o 
   7   1  12        0.03       -0.94      0.94 o 
   8   1  12        0.07        0.08      1.60 o 
   9   1  12        0.90        1.73      1.19 o 
  10   1  12        7.73        7.20      1.52 o 
 -14   2  12        0.07        1.00      1.45 o 
 -13   2  12       22.09       25.07      2.41 o 
 -12   2  12        3.81        3.08      1.45 o 
 -11   2  12       11.34        9.57      1.51 o 
 -10   2  12       13.38       19.89      1.77 o 
  -9   2  12        4.73        3.58      1.19 o 
  -8   2  12        1.74        2.81      1.19 o 
  -7   2  12       47.98       34.90      2.01 o 
  -6   2  12       40.53       44.27      2.01 o 
  -5   2  12       43.34       35.82      1.51 o 
  -4   2  12       37.47       35.74      1.46 o 
  -3   2  12       58.51       59.45      1.70 o 
  -2   2  12       62.95       57.08      2.05 o 
  -1   2  12        0.01        0.92      0.86 o 
   0   2  12       53.89       50.41      1.97 o 
   1   2  12      299.23      325.09      6.60 o 
   2   2  12       16.54       17.20      1.28 o 
   3   2  12      155.05      157.25      3.83 o 
   4   2  12       73.24       71.58      2.44 o 
   5   2  12        0.00       -0.81      0.94 o 
   6   2  12       19.98       19.48      1.50 o 
   7   2  12       10.37       10.45      1.37 o 
   8   2  12        1.25        1.12      1.02 o 
   9   2  12        3.64        6.47      1.32 o 
  10   2  12       41.74       47.06      2.51 o 
 -13   3  12       15.09       13.32      1.88 o 
 -12   3  12       26.91       28.90      2.20 o 
 -11   3  12       11.08       14.61      2.14 o 
 -10   3  12        0.99       -0.45      2.05 o 
  -9   3  12        0.87        1.15      1.11 o 
  -8   3  12      126.07      127.49      3.71 o 
  -7   3  12        1.04       -0.23      0.89 o 
  -6   3  12        1.71        2.30      0.89 o 
  -5   3  12       41.95       41.79      1.67 o 
  -4   3  12       49.98       52.87      1.78 o 
  -3   3  12       53.07       48.82      1.62 o 
  -2   3  12        4.36        6.58      0.80 o 
  -1   3  12       96.17       92.62      2.20 o 
   0   3  12        0.02        0.08      0.78 o 
   1   3  12      119.48      120.92      3.12 o 
   2   3  12       16.12       14.64      1.19 o 
   3   3  12       24.90       23.30      1.45 o 
   4   3  12        1.84        0.71      0.92 o 
   5   3  12       26.17       22.76      1.58 o 
   6   3  12        1.90        1.74      1.07 o 
   7   3  12        0.25       -0.50      0.99 o 
   8   3  12       11.82       10.18      1.37 o 
   9   3  12        0.59        1.19      1.15 o 
  10   3  12        1.32        0.52      1.34 o 
 -13   4  12        4.59        7.67      2.67 o 
 -12   4  12       55.16       54.92      2.95 o 
 -11   4  12        1.15        0.91      1.32 o 
 -10   4  12       12.36       12.98      1.62 o 
  -9   4  12        2.60        2.13      0.99 o 
  -8   4  12        0.24        1.31      0.92 o 
  -7   4  12        4.86        5.32      1.05 o 
  -6   4  12       45.29       46.40      1.89 o 
  -5   4  12      102.20      100.23      2.57 o 
  -4   4  12        4.68        5.06      0.88 o 
  -3   4  12        0.43       -0.67      0.67 o 
  -2   4  12       95.54       81.85      2.01 o 
  -1   4  12        1.32        1.33      0.68 o 
   0   4  12       54.54       40.74      1.37 o 
   1   4  12       26.59       23.81      1.26 o 
   2   4  12        7.34        3.47      0.89 o 
   3   4  12       11.29        9.26      0.94 o 
   4   4  12        4.22        1.28      0.89 o 
   5   4  12       25.39       27.48      1.62 o 
   6   4  12        7.47       10.30      1.43 o 
   7   4  12        5.73        4.42      1.19 o 
   8   4  12        0.62        2.37      1.15 o 
   9   4  12        0.59       -0.30      1.34 o 
 -12   5  12       28.65       41.37      4.10 o 
 -11   5  12        0.29       -1.60      2.14 o 
 -10   5  12       23.50       30.32      3.39 o 
  -9   5  12        4.79        4.96      2.32 o 
  -8   5  12       15.33       11.15      1.28 o 
  -7   5  12        0.38        1.44      0.97 o 
  -6   5  12        8.02       11.13      1.70 o 
  -5   5  12        0.10       -0.67      0.86 o 
  -4   5  12       57.89       47.48      1.75 o 
  -3   5  12       38.24       45.11      2.61 o 
  -2   5  12        9.02        9.09      0.87 o 
  -1   5  12        2.83        1.96      0.61 o 
   0   5  12        0.29       -0.53      1.13 o 
   1   5  12        0.86        0.06      1.11 o 
   2   5  12        1.90        1.07      1.78 o 
   3   5  12        1.11        2.06      0.66 o 
   4   5  12       11.18       12.07      0.97 o 
   5   5  12        3.20        3.40      2.85 o 
   6   5  12       25.46       27.05      1.67 o 
   7   5  12        0.12        0.45      1.02 o 
   8   5  12        0.36       -0.42      1.08 o 
 -10   6  12       18.75       19.19      2.14 o 
  -9   6  12       20.57       21.04      2.14 o 
  -8   6  12        0.14       -1.45      1.45 o 
  -7   6  12       36.97       33.86      2.59 o 
  -6   6  12        0.29       -1.52      1.52 o 
  -5   6  12       72.49       80.11      3.28 o 
  -4   6  12       20.24       15.98      1.95 o 
  -3   6  12       49.30       51.66      2.65 o 
  -2   6  12       24.02       25.24      2.08 o 
  -1   6  12       18.29       17.91      2.14 o 
   0   6  12       26.17       25.49      2.08 o 
   1   6  12       14.99       11.28      1.96 o 
   2   6  12        0.37       -0.36      1.78 o 
   3   6  12        0.12       -1.96      1.96 o 
   4   6  12        0.28        1.25      2.14 o 
   5   6  12        7.64        8.32      0.97 o 
   6   6  12        3.64        3.03      0.96 o 
   7   6  12        7.67       12.97      1.40 o 
  -8   7  12       20.59       25.85      2.33 o 
  -7   7  12        1.46        1.69      1.51 o 
  -6   7  12       23.92       26.73      2.33 o 
  -5   7  12       17.66       19.93      2.14 o 
  -4   7  12       70.39       71.10      3.34 o 
  -3   7  12       44.15       47.50      4.99 o 
  -2   7  12       10.47       11.86      1.83 o 
  -1   7  12        0.84        0.62      1.51 o 
   0   7  12       15.67       10.58      1.75 o 
   1   7  12        1.33        4.81      2.32 o 
   2   7  12        0.02       -1.78      2.14 o 
   3   7  12        0.21       -0.71      2.14 o 
   4   7  12        1.55        0.36      2.32 o 
   5   7  12        0.57        0.00      2.32 o 
  -5   8  12        3.67        6.42      2.50 o 
  -4   8  12        4.75        4.28      2.32 o 
  -3   8  12       17.22       14.46      2.14 o 
  -2   8  12       10.96       11.78      1.95 o 
  -1   8  12       32.28       32.89      4.73 o 
   0   8  12       41.61       54.72      3.14 o 
   1   8  12        0.01       -2.14      2.14 o 
   2   8  12        2.71        2.50      2.32 o 
 -13   1  13        1.36        2.30      1.45 o 
 -12   1  13        4.96        5.60      1.45 o 
 -11   1  13       15.47       13.90      1.87 o 
 -10   1  13      105.07      106.40      3.52 o 
  -9   1  13      157.69      165.55      4.53 o 
  -8   1  13       10.99        8.90      1.39 o 
  -7   1  13       63.93       65.05      2.52 o 
  -6   1  13       43.76       31.78      1.83 o 
  -5   1  13      282.28      264.03      5.80 o 
  -4   1  13      229.46      175.11      4.22 o 
  -3   1  13       12.14       11.75      1.52 o 
  -2   1  13      166.92      164.71      3.97 o 
  -1   1  13      111.99      100.50      3.12 o 
   0   1  13       48.24       48.39      2.05 o 
   1   1  13      318.27      307.53      6.43 o 
   2   1  13       73.67       69.30      2.46 o 
   3   1  13      411.63      428.13      8.51 o 
   4   1  13      239.84      253.07      5.67 o 
   5   1  13      261.51      260.13      6.95 o 
   6   1  13       23.42       22.80      1.70 o 
   7   1  13       14.20       12.77      1.51 o 
   8   1  13        3.94        6.48      1.32 o 
   9   1  13        2.10        2.68      1.24 o 
 -13   2  13       30.01       37.25      2.51 o 
 -12   2  13        4.98        4.54      1.57 o 
 -11   2  13        1.17        1.47      1.32 o 
 -10   2  13        0.42        1.43      1.26 o 
  -9   2  13       13.94        9.55      1.45 o 
  -8   2  13        2.78        1.08      1.07 o 
  -7   2  13        7.34        2.71      1.11 o 
  -6   2  13        0.11       -0.23      0.94 o 
  -5   2  13       35.15       34.56      1.88 o 
  -4   2  13       18.70       13.13      1.43 o 
  -3   2  13       70.36       69.17      2.31 o 
  -2   2  13        2.98        1.53      0.86 o 
  -1   2  13      260.63      240.87      5.20 o 
   0   2  13      110.63      107.40      2.99 o 
   1   2  13        0.01        0.84      0.99 o 
   2   2  13       31.28       28.83      1.75 o 
   3   2  13       27.35       29.59      3.03 o 
   4   2  13       44.03       44.97      3.03 o 
   5   2  13       36.47       39.66      2.32 o 
   6   2  13        2.32        1.37      1.07 o 
   7   2  13       14.61       15.20      1.50 o 
   8   2  13        0.23       -1.34      1.34 o 
   9   2  13        3.68        4.17      1.37 o 
 -13   3  13       16.76       15.92      2.05 o 
 -12   3  13        5.48        5.93      1.62 o 
 -11   3  13       74.09       87.31      4.28 o 
 -10   3  13       14.96       12.59      2.05 o 
  -9   3  13       61.45       53.62      2.56 o 
  -8   3  13        6.85        8.77      1.37 o 
  -7   3  13       13.69       11.98      1.41 o 
  -6   3  13       24.09       28.87      3.30 o 
  -5   3  13      115.54      103.88      3.12 o 
  -4   3  13        4.71        5.11      1.02 o 
  -3   3  13        1.03       -0.08      0.86 o 
  -2   3  13       44.84       35.41      1.71 o 
  -1   3  13       60.13       52.29      2.01 o 
   0   3  13      112.77      125.92      3.26 o 
   1   3  13      141.70      141.15      3.55 o 
   2   3  13       29.29       23.07      1.58 o 
   3   3  13      104.64      104.74      3.00 o 
   4   3  13       27.14       26.10      1.71 o 
   5   3  13      122.18      125.40      3.42 o 
   6   3  13        1.31        2.40      1.16 o 
   7   3  13       32.58       37.77      2.18 o 
   8   3  13        4.23        3.13      1.28 o 
   9   3  13        1.76        1.53      2.14 o 
 -12   4  13       11.77        6.75      1.70 o 
 -11   4  13        0.38       -0.79      1.32 o 
 -10   4  13        1.94        1.50      1.60 o 
  -9   4  13        2.11        1.63      1.28 o 
  -8   4  13       11.32       11.09      1.50 o 
  -7   4  13        0.01       -0.66      1.07 o 
  -6   4  13        1.35        0.57      1.02 o 
  -5   4  13        0.38       -0.36      0.92 o 
  -4   4  13        5.20        5.63      1.05 o 
  -3   4  13        1.46        1.07      0.89 o 
  -2   4  13        1.44        3.01      0.98 o 
  -1   4  13       24.64       27.88      1.51 o 
   0   4  13       73.63       73.84      2.24 o 
   1   4  13       17.64       19.53      1.35 o 
   2   4  13        0.58       -0.17      0.78 o 
   3   4  13        1.16        1.13      0.80 o 
   4   4  13        0.77        0.82      0.89 o 
   5   4  13       27.57       36.03      1.91 o 
   6   4  13       10.82        9.81      1.32 o 
   7   4  13        2.99        2.28      1.19 o 
   8   4  13       14.32       19.03      1.96 o 
 -11   5  13        2.46       -1.07      2.14 o 
 -10   5  13        0.28       -2.14      2.14 o 
  -9   5  13        1.99        1.28      1.32 o 
  -8   5  13        7.27        8.02      1.43 o 
  -7   5  13       42.93       45.25      2.44 o 
  -6   5  13        9.59       11.96      1.45 o 
  -5   5  13        2.19        2.89      1.43 o 
  -4   5  13        1.35        0.38      0.94 o 
  -3   5  13        3.53        3.02      1.25 o 
  -2   5  13       14.80       11.89      1.10 o 
  -1   5  13       49.64       47.87      1.74 o 
   0   5  13        7.67        7.67      0.82 o 
   1   5  13       17.81       14.62      2.50 o 
   2   5  13        0.10        0.97      0.66 o 
   3   5  13        0.02       -0.50      1.07 o 
   4   5  13        4.45        4.43      0.97 o 
   5   5  13       25.00       24.48      1.65 o 
   6   5  13       12.00       13.06      1.38 o 
   7   5  13        1.38        0.23      1.10 o 
  -9   6  13        1.20        2.67      2.50 o 
  -8   6  13       11.67       10.34      2.67 o 
  -7   6  13       14.02       17.30      3.03 o 
  -6   6  13        3.17        2.32      2.14 o 
  -5   6  13        2.28        0.36      1.96 o 
  -4   6  13        1.60        0.00      1.96 o 
  -3   6  13        9.54       10.88      2.50 o 
  -2   6  13       24.09       24.79      3.03 o 
  -1   6  13        0.05       -0.89      1.78 o 
   0   6  13       24.21       31.56      3.39 o 
   1   6  13        7.24       12.30      2.67 o 
   2   6  13        2.28        3.39      2.14 o 
   3   6  13        0.64       -0.71      2.14 o 
   4   6  13       16.32       16.58      2.85 o 
   5   6  13       15.67       19.44      3.21 o 
  -7   7  13        0.58       -2.14      2.14 o 
  -6   7  13        2.54        2.85      2.14 o 
  -5   7  13        0.87        3.92      2.50 o 
  -4   7  13        6.18        8.02      2.50 o 
  -3   7  13        1.43        0.00      2.14 o 
  -2   7  13       31.02       34.24      3.74 o 
  -1   7  13        0.01       -1.25      2.14 o 
   0   7  13        4.15        4.46      2.67 o 
   1   7  13        1.56        1.43      2.14 o 
   2   7  13        8.04       10.16      2.85 o 
   3   7  13        0.26       -0.18      2.14 o 
 -13   0  14        8.40       11.59      2.67 o 
 -12   0  14        9.09       13.55      2.50 o 
 -11   0  14      124.93      164.95      6.78 o 
 -10   0  14        1.03        2.32      1.96 o 
  -9   0  14      160.10      145.87      6.06 o 
  -8   0  14       34.27       27.64      2.85 o 
  -7   0  14       16.42       23.54      2.50 o 
  -6   0  14       64.35       45.12      3.03 o 
  -5   0  14       22.69       24.61      2.32 o 
  -4   0  14      214.79      198.66      6.60 o 
  -3   0  14      303.10      261.96      8.20 o 
  -2   0  14       10.03        5.71      1.60 o 
  -1   0  14        4.08        0.00      1.43 o 
   0   0  14        3.55        2.50      1.43 o 
   1   0  14      185.61      196.70      6.60 o 
   2   0  14       22.35       25.32      2.32 o 
   3   0  14       17.13       18.19      2.14 o 
   4   0  14       24.22       21.58      2.32 o 
   5   0  14       10.56        8.02      1.78 o 
   6   0  14        1.95        1.25      1.60 o 
   7   0  14       10.42       12.48      2.14 o 
   8   0  14        0.10       -1.07      1.60 o 
 -13   1  14        0.21       -0.88      1.69 o 
 -12   1  14        9.48       11.41      2.59 o 
 -11   1  14        5.34        7.28      1.51 o 
 -10   1  14        0.08        1.40      1.34 o 
  -9   1  14        0.19        0.09      1.26 o 
  -8   1  14       21.55       26.31      1.89 o 
  -7   1  14        0.74        0.41      1.07 o 
  -6   1  14       17.97       11.57      1.32 o 
  -5   1  14        2.20        0.36      1.01 o 
  -4   1  14        1.64        4.56      1.07 o 
  -3   1  14      119.88      109.85      3.66 o 
  -2   1  14        2.25        2.22      1.07 o 
  -1   1  14       31.40       29.11      1.75 o 
   0   1  14        0.49        0.82      0.94 o 
   1   1  14        1.16        2.34      1.25 o 
   2   1  14       15.55       14.80      1.45 o 
   3   1  14       37.13       41.10      2.08 o 
   4   1  14        0.18        0.45      1.07 o 
   5   1  14        8.00        6.46      1.26 o 
   6   1  14       10.53       12.91      2.05 o 
   7   1  14        4.45        4.83      1.32 o 
   8   1  14        9.69       12.62      1.57 o 
 -12   2  14        4.17        5.21      1.78 o 
 -11   2  14       98.02      111.92      3.84 o 
 -10   2  14        9.43       11.63      1.70 o 
  -9   2  14       71.42       72.09      3.39 o 
  -8   2  14       14.66       12.30      1.57 o 
  -7   2  14        4.78        6.74      1.28 o 
  -6   2  14        0.39       -0.02      0.99 o 
  -5   2  14        6.49        8.02      1.19 o 
  -4   2  14        9.25        4.85      1.11 o 
  -3   2  14       41.71       39.25      1.93 o 
  -2   2  14       24.98       26.45      1.67 o 
  -1   2  14        0.01        0.31      0.99 o 
   0   2  14        4.94        4.59      1.02 o 
   1   2  14      128.44      128.59      3.42 o 
   2   2  14       13.77       14.40      1.41 o 
   3   2  14        6.56        4.45      1.15 o 
   4   2  14        4.18        2.77      1.11 o 
   5   2  14       24.59       27.11      1.88 o 
   6   2  14       66.45       71.23      2.82 o 
   7   2  14        1.14        0.79      1.43 o 
   8   2  14        1.34        2.66      1.24 o 
 -12   3  14        0.12        0.15      1.37 o 
 -11   3  14       14.98       14.20      1.80 o 
 -10   3  14       11.13       12.48      1.70 o 
  -9   3  14        0.06       -0.10      1.24 o 
  -8   3  14       23.98       35.61      4.73 o 
  -7   3  14        0.55       -0.37      1.07 o 
  -6   3  14        3.11        1.31      1.02 o 
  -5   3  14        0.02       -0.86      0.86 o 
  -4   3  14        1.35       -0.32      0.89 o 
  -3   3  14      115.75      108.14      3.04 o 
  -2   3  14        1.79        2.35      0.89 o 
  -1   3  14        5.49        7.42      1.05 o 
   0   3  14        0.05        0.14      0.89 o 
   1   3  14       26.86       26.58      3.21 o 
   2   3  14       53.14       57.17      2.21 o 
   3   3  14       63.93       67.69      2.44 o 
   4   3  14        0.02        0.00      1.02 o 
   5   3  14        0.62       -0.15      1.05 o 
   6   3  14       53.28       68.41      2.61 o 
   7   3  14       56.72       64.61      2.70 o 
 -11   4  14        2.01        1.75      1.41 o 
 -10   4  14        8.88        9.66      1.67 o 
  -9   4  14        0.33        2.14      1.37 o 
  -8   4  14        3.37        2.73      1.24 o 
  -7   4  14        1.47        1.51      1.69 o 
  -6   4  14       16.81       19.68      1.58 o 
  -5   4  14        4.32        4.52      1.05 o 
  -4   4  14        6.08        7.60      1.15 o 
  -3   4  14        1.75        1.32      0.92 o 
  -2   4  14       20.61       23.99      1.62 o 
  -1   4  14       10.83       11.67      1.10 o 
   0   4  14        0.19        0.13      1.25 o 
   1   4  14       16.42       13.25      1.24 o 
   2   4  14       24.97       26.62      1.65 o 
   3   4  14        0.12        0.11      0.92 o 
   4   4  14       31.42       42.75      2.08 o 
   5   4  14        4.34        3.78      1.08 o 
   6   4  14       17.07       17.35      2.41 o 
   7   4  14       23.54       23.30      1.88 o 
 -10   5  14        0.05        0.03      1.41 o 
  -9   5  14        2.60        5.23      2.05 o 
  -8   5  14        0.03        0.07      1.19 o 
  -7   5  14       15.23       17.30      1.71 o 
  -6   5  14        0.83        1.89      1.15 o 
  -5   5  14        0.02        0.06      1.16 o 
  -4   5  14        2.92        3.34      1.08 o 
  -3   5  14        4.37        7.54      1.08 o 
  -2   5  14        3.04        3.85      0.96 o 
  -1   5  14       17.70       21.36      2.05 o 
   0   5  14        0.22        1.20      1.07 o 
   1   5  14        0.54       -0.17      0.67 o 
   2   5  14        6.68        6.56      1.43 o 
   3   5  14       26.21       31.90      1.56 o 
   4   5  14        3.03        3.41      0.96 o 
   5   5  14        5.48        4.77      2.05 o 
  -8   6  14       16.15       21.22      3.03 o 
  -7   6  14        0.80        0.18      2.14 o 
  -6   6  14        1.28        1.25      2.14 o 
  -5   6  14        4.90        6.24      2.32 o 
  -4   6  14        2.45        1.96      2.14 o 
  -3   6  14        1.51        0.00      2.14 o 
  -2   6  14        4.42        6.06      2.32 o 
  -1   6  14        0.01        0.36      1.96 o 
   0   6  14        0.01        0.36      2.14 o 
   1   6  14        1.07        1.07      1.96 o 
   2   6  14        5.22        6.42      2.67 o 
   3   6  14       13.57       23.36      3.39 o 
  -4   7  14       16.61       15.87      3.03 o 
  -3   7  14        0.26        0.18      2.14 o 
  -2   7  14        0.02        0.00      2.14 o 
  -1   7  14        0.35        3.03      2.32 o 
   0   7  14        3.18        8.56      2.85 o 
 -11   1  15       29.73       35.93      4.55 o 
 -10   1  15        8.44        2.64      1.45 o 
  -9   1  15       18.55       21.67      1.95 o 
  -8   1  15        6.90        9.98      2.05 o 
  -7   1  15       34.00       26.27      1.83 o 
  -6   1  15        0.93       -1.07      1.07 o 
  -5   1  15        1.10       -1.07      1.07 o 
  -4   1  15       40.90       47.14      2.13 o 
  -3   1  15       61.03       61.59      2.39 o 
  -2   1  15       23.00       20.51      1.57 o 
  -1   1  15        5.52        3.11      1.25 o 
   0   1  15      109.04      119.26      3.40 o 
   1   1  15       26.77       23.27      1.70 o 
   2   1  15        0.64       -0.94      0.94 o 
   3   1  15       14.52       18.38      1.57 o 
   4   1  15        4.30        5.61      1.32 o 
   5   1  15        0.25        3.55      1.19 o 
   6   1  15        8.51       11.00      1.50 o 
   7   1  15        1.82        2.29      1.34 o 
 -11   2  15        0.63        0.18      1.43 o 
 -10   2  15       46.53       50.57      2.74 o 
  -9   2  15        0.72        0.18      1.26 o 
  -8   2  15       20.25       17.08      1.75 o 
  -7   2  15        3.46        0.73      1.19 o 
  -6   2  15       24.98       28.44      1.95 o 
  -5   2  15       44.34       52.46      2.31 o 
  -4   2  15       54.50       48.35      2.31 o 
  -3   2  15        2.33        1.15      1.02 o 
  -2   2  15       14.52       16.76      1.41 o 
  -1   2  15       45.35       46.36      2.18 o 
   0   2  15        2.77        5.67      1.15 o 
   1   2  15        6.10        7.62      1.15 o 
   2   2  15        9.74        9.80      1.28 o 
   3   2  15        4.97        5.12      1.24 o 
   4   2  15       19.72       21.55      1.67 o 
   5   2  15       27.75       27.36      1.93 o 
   6   2  15       22.37       25.90      1.93 o 
   7   2  15        1.60        1.60      1.28 o 
 -10   3  15        0.13        1.70      2.14 o 
  -9   3  15        0.49        0.06      1.32 o 
  -8   3  15        2.06        4.01      1.32 o 
  -7   3  15        0.94       -1.16      1.16 o 
  -6   3  15        0.31       -0.03      1.07 o 
  -5   3  15       13.92       14.33      1.41 o 
  -4   3  15        0.00       -0.99      0.99 o 
  -3   3  15       33.14       39.04      3.48 o 
  -2   3  15        7.37       13.12      1.32 o 
  -1   3  15       21.90       17.53      1.48 o 
   0   3  15       98.95      104.97      3.08 o 
   1   3  15        3.86        3.98      1.05 o 
   2   3  15        6.75        7.07      1.22 o 
   3   3  15       11.99       14.09      1.52 o 
   4   3  15        5.34        4.10      1.28 o 
   5   3  15        3.47        4.37      1.32 o 
   6   3  15        5.64        9.87      1.48 o 
  -9   4  15        3.74        1.23      1.37 o 
  -8   4  15       11.58       14.76      1.67 o 
  -7   4  15        0.00       -0.29      1.19 o 
  -6   4  15        0.24       -0.07      1.15 o 
  -5   4  15        0.00        1.57      1.05 o 
  -4   4  15        1.06        1.04      1.02 o 
  -3   4  15        5.76        6.83      1.19 o 
  -2   4  15        4.49        6.11      1.10 o 
  -1   4  15       21.43       18.46      1.40 o 
   0   4  15        8.96        7.57      1.10 o 
   1   4  15       10.51        9.96      1.25 o 
   2   4  15        1.88        2.99      1.08 o 
   3   4  15       11.40       15.26      1.38 o 
   4   4  15       16.80       19.62      1.65 o 
   5   4  15      114.72      141.20      3.98 o 
  -8   5  15        3.83        5.30      1.41 o 
  -7   5  15       15.54       18.29      1.75 o 
  -6   5  15        0.04        0.27      1.15 o 
  -5   5  15        3.58        4.79      1.19 o 
  -4   5  15        0.77        0.71      1.05 o 
  -3   5  15        0.05        0.36      0.96 o 
  -2   5  15        2.12        3.63      1.52 o 
  -1   5  15        2.61        1.81      0.94 o 
   0   5  15       57.16       63.36      2.16 o 
   1   5  15        6.67       10.34      2.50 o 
   2   5  15        7.81        6.78      2.50 o 
   3   5  15        6.70        8.20      2.67 o 
  -5   6  15        1.05        1.07      2.14 o 
  -4   6  15        2.08        0.36      2.14 o 
  -3   6  15        0.04       -1.25      2.14 o 
  -2   6  15       19.35       22.65      3.21 o 
  -1   6  15        2.49        3.74      2.50 o 
   0   6  15        1.92        1.96      2.32 o 
   1   6  15        5.01        4.10      2.50 o 
 -10   0  16        5.64        2.67      1.96 o 
  -9   0  16       18.24       13.20      2.50 o 
  -8   0  16        5.43        3.57      1.96 o 
  -7   0  16       52.70       53.32      3.57 o 
  -6   0  16       27.63       37.63      3.03 o 
  -5   0  16        2.72        0.36      1.60 o 
  -4   0  16        3.78        1.25      1.43 o 
  -3   0  16        4.51        2.32      1.60 o 
  -2   0  16       19.85       21.76      2.32 o 
  -1   0  16        6.70        7.49      1.78 o 
   0   0  16        0.08        0.53      1.43 o 
   1   0  16        1.25        1.07      1.43 o 
   2   0  16        5.79        6.24      1.78 o 
   3   0  16        2.24       -0.18      1.60 o 
   4   0  16       13.11        9.63      1.96 o 
   5   0  16        2.14        4.10      1.78 o 
 -10   1  16        2.76        3.36      2.50 o 
  -9   1  16        1.88        1.87      1.39 o 
  -8   1  16       10.51        5.88      1.39 o 
  -7   1  16        0.07        0.25      1.19 o 
  -6   1  16       16.78       19.65      1.70 o 
  -5   1  16        0.42       -0.10      1.69 o 
  -4   1  16        3.00        1.77      1.07 o 
  -3   1  16        1.26        1.96      1.13 o 
  -2   1  16        2.39        1.54      1.07 o 
  -1   1  16       12.63       10.70      1.37 o 
   0   1  16        5.21        4.60      1.19 o 
   1   1  16        2.37        2.85      1.11 o 
   2   1  16        0.59       -1.03      1.07 o 
   3   1  16        0.08        0.89      1.11 o 
   4   1  16        1.77        2.55      1.24 o 
   5   1  16        0.25       -1.07      1.07 o 
 -10   2  16        7.54        9.36      1.70 o 
  -9   2  16        0.12        0.57      1.43 o 
  -8   2  16       16.61       18.64      1.88 o 
  -7   2  16        5.99        7.59      1.34 o 
  -6   2  16        2.31        3.89      1.87 o 
  -5   2  16       18.66       18.95      1.62 o 
  -4   2  16        1.71        2.00      1.11 o 
  -3   2  16       40.39       33.66      2.94 o 
  -2   2  16        0.00       -0.43      0.99 o 
  -1   2  16        6.35        8.10      1.25 o 
   0   2  16        3.06        2.52      1.11 o 
   1   2  16        9.95       15.11      1.50 o 
   2   2  16        0.94        2.97      1.24 o 
   3   2  16        7.36        7.28      1.28 o 
   4   2  16       57.63       68.06      2.74 o 
   5   2  16        0.73        0.82      1.24 o 
  -9   3  16       10.70       11.44      1.75 o 
  -8   3  16        0.52        1.35      1.37 o 
  -7   3  16        1.23        0.58      2.59 o 
  -6   3  16        0.37       -0.55      1.11 o 
  -5   3  16        2.40        2.83      1.15 o 
  -4   3  16        0.52        1.15      1.78 o 
  -3   3  16        0.30        0.95      1.02 o 
  -2   3  16        9.95       11.60      1.32 o 
  -1   3  16       34.49       35.95      2.01 o 
   0   3  16        7.50        6.93      1.22 o 
   1   3  16       58.36       64.33      2.53 o 
   2   3  16        1.70        1.91      1.15 o 
   3   3  16       47.53       61.20      2.57 o 
   4   3  16        0.39       -0.20      1.28 o 
  -8   4  16       10.61       16.58      1.80 o 
  -7   4  16       11.87       13.86      1.69 o 
  -6   4  16        1.86        2.15      1.24 o 
  -5   4  16        9.17       10.08      1.45 o 
  -4   4  16        0.24       -0.10      1.05 o 
  -3   4  16       25.95       25.71      1.84 o 
  -2   4  16       36.24       41.61      2.05 o 
  -1   4  16       10.35       15.07      1.38 o 
   0   4  16        5.12        3.86      1.08 o 
   1   4  16        0.20       -0.35      0.94 o 
   2   4  16       24.39       30.69      1.94 o 
   3   4  16        0.03       -0.21      1.05 o 
  -5   5  16        6.17        9.33      1.87 o 
  -4   5  16        8.58        7.67      2.05 o 
  -3   5  16        0.25        1.76      1.08 o 
  -2   5  16        8.20        8.68      1.24 o 
  -1   5  16       46.26       62.77      4.64 o 
   0   5  16       12.42       13.55      3.03 o 
  -8   1  17        0.06        0.06      1.32 o 
  -7   1  17        9.61       14.43      1.70 o 
  -6   1  17        4.96        4.79      1.43 o 
  -5   1  17        0.20        1.22      1.19 o 
  -4   1  17       10.61        8.88      1.87 o 
  -3   1  17        0.49        0.46      1.11 o 
  -2   1  17        0.64       -0.36      1.13 o 
  -1   1  17        0.05       -0.40      1.07 o 
   0   1  17        1.46        2.83      1.19 o 
   1   1  17        4.72        4.28      1.26 o 
   2   1  17       20.17       22.91      1.83 o 
   3   1  17        0.13       -0.54      1.19 o 
  -8   2  17        4.66        7.94      1.87 o 
  -7   2  17        0.08       -1.19      1.19 o 
  -6   2  17        3.12        2.50      1.78 o 
  -5   2  17        2.33        1.33      1.24 o 
  -4   2  17       24.18       29.29      1.95 o 
  -3   2  17        5.09        4.57      3.30 o 
  -2   2  17        1.31       -0.32      1.16 o 
  -1   2  17        0.04       -0.87      1.02 o 
   0   2  17        3.77        3.86      1.24 o 
   1   2  17       11.28       16.04      1.62 o 
   2   2  17        9.20       15.39      1.58 o 
  -7   3  17        5.27        3.39      1.78 o 
  -6   3  17        0.21        1.66      1.25 o 
  -5   3  17        9.71       14.19      1.54 o 
  -4   3  17        2.31        3.54      1.28 o 
  -3   3  17        0.13        1.46      1.19 o 
  -2   3  17        0.41        0.68      2.59 o 
  -1   3  17       12.98       15.27      1.54 o 
   0   3  17        2.99        1.20      1.08 o 
   1   3  17        0.03        0.22      1.15 o 
  -4   4  17        9.58       14.70      1.62 o 
  -3   4  17        0.21       -0.23      1.05 o 
  -2   4  17        1.23        3.63      1.22 o 
  -1   4  17       13.98        9.87      3.48 o 
  -5   0  18       51.65       49.40      3.57 o 
  -4   0  18        0.76        0.18      1.78 o 
  -3   0  18       22.24       23.00      2.67 o 
  -2   0  18       17.40       21.93      2.67 o 
  -1   0  18       28.41       37.98      3.21 o 
   0   0  18       10.33       11.77      2.32 o 
  -5   1  18        5.74        5.23      1.39 o 
  -4   1  18        0.06        0.71      1.26 o 
  -3   1  18        1.95        2.25      1.24 o 
  -2   1  18        2.22        2.21      1.32 o 
  -1   1  18        4.82        6.20      1.37 o 
   0   1  18        0.16        1.28      1.24 o 
  -3   2  18        5.90        4.80      1.41 o 
  -2   2  18       14.63       20.55      1.80 o 
                                                 
